# Supplementary material for: Genome-Wide Association Analysis and Genomic Prediction for Adult-Plant Resistance to Septoria Tritici Blotch and Powdery Mildew in Winter Wheat
Source: Front Genet. 2021 May 12;12:661742. doi: 10.3389/fgene.2021.661742 (PMC8149967; doi:10.3389/fgene.2021.661742)
Supplement: Supplementary file 1 [file Data_Sheet_1.ZIP]

Archive with 21 entries (21 files):
- Supplementary files/~$pplementary figures.docx
- Supplementary files/Supplementary figures.docx
- Supplementary files/Supplementary table 1. STB GWAS for Estonia (2019).xlsx
- Supplementary files/Supplementary table 10. PM GWAS result for Lithuania (2019).xlsx
- Supplementary files/Supplementary table 11. PM GWAS result for Lithuania (2020).xlsx
- Supplementary files/Supplementary table 12. PM GWAS result for Sweden (2019).xlsx
- Supplementary files/Supplementary table 13. PM GWAS result for Denmark (2019).xlsx
- Supplementary files/Supplementary table 14. PM GWAS result for Sweden and Denmark combined.xlsx
- Supplementary files/Supplementary table 15. PM GWAS result for Lithuania two years combined.xlsx
- Supplementary files/Supplementary table 16. PM GWAS result for Lithuania and Estonia tested in 2019 combined.xlsx
- Supplementary files/Supplementary table 17. PM GWAS result for lithuania and Estonia tested for two years combined.xlsx
- Supplementary files/Supplementary table 18. PM GWAS result for all environments combined.xlsx
- Supplementary files/Supplementary Table 19.docx
- Supplementary files/Supplementary table 2. STB GWA for Estonia (2020).xlsx
- Supplementary files/Supplementary table 3. STB GWAS for Lithuania (2020).xlsx
- Supplementary files/Supplementary table 4. STB GWAS for Sweden (2019).xlsx
- Supplementary files/Supplementary table 5. STB GWAS for Denmark (2019).xlsx
- Supplementary files/Supplementary table 6. STB GWAS for Estonia 2 years combined.xlsx
- Supplementary files/Supplementary table 7. STB GWAS for Estonia and Lithuania combined.xlsx
- Supplementary files/Supplementary table 8. STB GWAS for all environments combined.xlsx
- Supplementary files/Supplementary table 9. PM GWAS result for Estonia (2019).xlsx
