# Supplementary material for: Genome-Wide Association Analysis and Genomic Prediction for Adult-Plant Resistance to Septoria Tritici Blotch and Powdery Mildew in Winter Wheat
Source: Front Genet. 2021 May 12;12:661742. doi: 10.3389/fgene.2021.661742 (PMC8149967; doi:10.3389/fgene.2021.661742)
Supplement: Supplementary file 1 [file Data_Sheet_1.ZIP › Supplementary files/Supplementary table 1. STB GWAS for Estonia (2019).xlsx]

## Sheet: GAPIT.Blink.ES1_BLUE_STB.GWAS.R
Supplementary table 1. GWAS result for STB tested in Estonia in 2019.
Models	SNP	Chr	Position	P.value	-LOG10(P)	MAF	R²	FDR adjusted P-values	Allelic effect
MLMM	wsnp_Ex_c33012_41567026	4A	153	0.000194782	3.71	0.191083	NA	0.768514	NA
SUPER	wsnp_Ex_c33012_41567026	4A	153	0.000194782	3.71	0.191083	NA	0.768514	NA
MLMM	RAC875_c14309_317	6B	76	0.000207679	3.68	0.477707	NA	0.768514	NA
SUPER	RAC875_c14309_317	6B	76	0.000207679	3.68	0.477707	NA	0.768514	NA
BLINK	wsnp_Ex_c33012_41567026	4A	153	0.000221604	3.65	0.191083	NA	0.873382	NA
FarmCPU	wsnp_Ex_c33012_41567026	4A	153	0.000221604	3.65	0.191083	NA	0.873382	-0.236337
BLINK	RAC875_c14309_317	6B	76	0.000236017	3.63	0.477707	NA	0.873382	NA
FarmCPU	RAC875_c14309_317	6B	76	0.000236017	3.63	0.477707	NA	0.873382	0.175827
GLM	Kukri_c57014_168	2B	119	0.000297937	3.53	0.468153	0.0878015	0.600706	-0.143371
MLM	Kukri_c57014_168	2B	119	0.000444615	3.35	0.468153	0.0796401	0.792782	-0.146106
GLM	BS00065327_51	2B	119	0.000557492	3.25	0.312102	0.0760228	0.600706	0.147519
MLM	wsnp_Ex_c33012_41567026	4A	153	0.000615091	3.21	0.191083	0.073263	0.792782	-0.175626
MLMM	BS00065327_51	2B	119	0.000615927	3.21	0.312102	NA	0.875348	NA
SUPER	BS00065327_51	2B	119	0.000615927	3.21	0.312102	NA	0.875348	NA
BLINK	BS00065327_51	2B	119	0.00068836	3.16	0.312102	NA	0.915531	NA
FarmCPU	BS00065327_51	2B	119	0.00068836	3.16	0.312102	NA	0.915531	0.192214
MLM	BS00065327_51	2B	119	0.000699071	3.16	0.312102	0.0766383	0.792782	0.152454
GLM	wsnp_Ex_c33012_41567026	4A	153	0.000737941	3.13	0.191083	0.0760228	0.600706	-0.163825
GLM	Tdurum_contig71365_233	2B	120	0.000915066	3.04	0.471338	0.073263	0.600706	-0.130455
MLMM	wsnp_Ex_c758_1488368	7B	91	0.000959535	3.02	0.232484	NA	0.875348	NA
SUPER	wsnp_Ex_c758_1488368	7B	91	0.000959535	3.02	0.232484	NA	0.875348	NA
