# Supplementary material for: Genome-Wide Association Analysis and Genomic Prediction for Adult-Plant Resistance to Septoria Tritici Blotch and Powdery Mildew in Winter Wheat
Source: Front Genet. 2021 May 12;12:661742. doi: 10.3389/fgene.2021.661742 (PMC8149967; doi:10.3389/fgene.2021.661742)
Supplement: Supplementary file 1 [file Data_Sheet_1.ZIP › Supplementary files/Supplementary table 10. PM GWAS result for Lithuania (2019).xlsx]

## Sheet: GAPIT.Blink.BLUE_PM_LT1.GWAS.Re
Supplementary table 10. GWAs result for PM disease score collected from Lithuania in 2019.
Models	SNP	Chr	Position	P.value	-LOG10(P)	MAF	R²	FDR adjustedP-values	Allelic effect
BLINK	wsnp_Ex_rep_c66907_65324299	3A	89	4.7e-08	7.33	0.10559	NA	0.000348005	NA
MLMM	wsnp_Ex_c14340_22315611	3A	89	9.01766e-07	6.04491	0.108696	NA	0.00667397	NA
SUPER	wsnp_Ex_c14340_22315611	3A	89	9.01766e-07	6.04491	0.108696	NA	0.00667397	NA
GLM	wsnp_Ex_rep_c66907_65324299	3A	89	4.37e-06	5.36	0.10559	0.114184	0.0152826	0.915707
GLM	wsnp_Ex_c14340_22315611	3A	89	4.57e-06	5.34	0.108696	0.113691	0.0152826	0.900822
GLM	BobWhite_c8340_511	3A	91	1e-05	5	0.108696	0.105029	0.0152826	-0.863266
GLM	RAC875_c842_1476	3A	89	1e-05	5	0.108696	0.105029	0.0152826	-0.863266
GLM	wsnp_Ex_c2502_4675968	3A	89	1.03e-05	4.99	0.111801	0.104721	0.0152826	0.850161
FarmCPU	Ra_c2110_1660	2B	93	1.24e-05	4.91	0.270186	NA	0.0789967	0.379255
FarmCPU	RFL_Contig2834_890	7A	220	2.13e-05	4.67	0.251553	NA	0.0789967	-0.369605
GLM	IAAV3900	3A	91	2.45e-05	4.61	0.10559	0.0953527	0.0262959	-0.820026
GLM	Excalibur_c26754_433	3A	89	2.49e-05	4.6	0.10559	0.0951732	0.0262959	-0.822977
FarmCPU	BobWhite_c15773_166	2A	144	4.48e-05	4.35	0.0745342	NA	0.110606	0.495537
FarmCPU	wsnp_Ex_c6563_11378915	1A	102	6.97e-05	4.16	0.276398	NA	0.128933	-0.321839
GLM	Kukri_c80104_809	3A	91	9.94e-05	4	0.118012	0.0804206	0.0744326	0.723747
GLM	Kukri_c34195_357	3A	91	0.000100571	4	0.114907	0.0802938	0.0744326	-0.732581
GLM	BobWhite_rep_c49102_169	3A	91	0.000100571	4	0.114907	0.0802938	0.0744326	0.732581
FarmCPU	wsnp_Ku_c35386_44598937	5A	61	0.000117976	3.93	0.388199	NA	0.146662	-0.239219
FarmCPU	RAC875_c8145_1201	7B	134	0.000118899	3.92	0.0590062	NA	0.146662	-0.471195
FarmCPU	wsnp_Ku_c93664_84327484	3B	71	0.000161692	3.79	0.192547	NA	0.153101	-0.287381
FarmCPU	CAP7_c6528_99	6B	44	0.000176425	3.75	0.192547	NA	0.153101	0.353338
FarmCPU	wsnp_Ex_c18733_27607958	1B	63	0.000186178	3.73	0.217391	NA	0.153101	-0.272019
GLM	Ra_c2110_1660	2B	93	0.000187126	3.73	0.270186	0.0738017	0.10146	0.496933
MLM	wsnp_Ex_c14340_22315611	3A	89	0.00019385	3.71253	0.108696	0.0757109	0.857295	0.872796
GLM	BS00110405_51	3A	91	0.00025194	3.6	0.145963	0.0707194	0.10146	-0.605634
GLM	BobWhite_c43681_334	3A	90	0.000268198	3.57	0.13354	0.0700737	0.10146	0.660895
GLM	RFL_Contig4921_2420	3A	91	0.000268198	3.57	0.13354	0.0700737	0.10146	0.660895
GLM	Ra_c72106_227	3A	89	0.000276245	3.56	0.130435	0.0697686	0.10146	0.667544
GLM	RAC875_c842_1516	3A	90	0.000276245	3.56	0.130435	0.0697686	0.10146	0.667544
GLM	RAC875_rep_c117959_132	3A	91	0.000276245	3.56	0.130435	0.0697686	0.10146	-0.667544
GLM	wsnp_Ra_c10669_17515792	3A	89	0.000276245	3.56	0.130435	0.0697686	0.10146	-0.667544
MLM	wsnp_Ex_rep_c66907_65324299	3A	89	0.000275564	3.55978	0.10559	0.0719603	0.857295	0.867818
GLM	RAC875_c35846_671	1D	93	0.000305801	3.51	0.139752	0.0687213	0.10146	0.490927
MLMM	RFL_Contig1338_2062	1D	33	0.000322175	3.49191	0.142857	NA	0.984403	NA
SUPER	RFL_Contig1338_2062	1D	33	0.000322175	3.49191	0.142857	NA	0.984403	NA
GLM	BS00011612_51	3A	88	0.000321324	3.49	0.136646	0.0682119	0.10146	-0.659096
GLM	CAP8_c1393_327	3A	91	0.000334288	3.48	0.136646	0.0678054	0.10146	0.628126
GLM	wsnp_Ex_c2331_4369782	3A	89	0.000335457	3.47	0.139752	0.0677695	0.10146	0.621093
GLM	BobWhite_c6998_365	1D	93	0.000354453	3.45	0.139752	0.0672039	0.10146	0.487877
BLINK	RFL_Contig1338_2062	1D	33	0.000368281	3.43	0.142857	NA	0.901827	NA
GLM	Ku_c14313_1194	3A	91	0.000376601	3.42	0.139752	0.0665823	0.10146	-0.626473
GLM	Kukri_c9387_112	2B	93	0.000412513	3.38	0.273292	0.0656497	0.10146	0.468134
GLM	wsnp_Ex_c12447_19847242	1D	93	0.000421792	3.37	0.149068	0.0654221	0.10146	0.468751
GLM	Excalibur_c18089_1116	3A	91	0.000422591	3.37	0.139752	0.0654028	0.10146	-0.628633
GLM	Kukri_c6288_364	3A	91	0.000422591	3.37	0.139752	0.0654028	0.10146	-0.628633
MLMM	Excalibur_c16851_142	1D	33	0.00042861	3.36794	0.158385	NA	0.984403	NA
SUPER	Excalibur_c16851_142	1D	33	0.00042861	3.36794	0.158385	NA	0.984403	NA
GLM	BS00066188_51	1D	93	0.000432378	3.36	0.161491	0.0651687	0.10146	0.449845
GLM	wsnp_Ex_c18637_27508578	3A	91	0.000441505	3.36	0.136646	0.0649553	0.10146	0.633545
GLM	wsnp_RFL_Contig4734_5671036	3A	91	0.000441505	3.36	0.136646	0.0649553	0.10146	0.633545
GLM	wsnp_Ex_c763_1503467	3A	90	0.000441505	3.36	0.136646	0.0649553	0.10146	-0.633545
GLM	IAAV5841	1D	93	0.000457147	3.34	0.145963	0.0645998	0.10146	0.477908
BLINK	Excalibur_c16851_142	1D	33	0.000490643	3.31	0.158385	NA	0.901827	NA
BLINK	RFL_Contig5637_1008	1B	41	0.00050238	3.3	0.189441	NA	0.901827	NA
GLM	Excalibur_c46082_440	3A	90	0.000500713	3.3	0.136646	0.0637202	0.10146	0.634167
GLM	wsnp_Ku_c3286_6111360	3A	90	0.000500713	3.3	0.136646	0.0636715	0.10146	0.634167
GLM	Tdurum_contig51676_120	6B	59	0.000498326	3.3	0.127329	0.0636715	0.10146	-0.576194
GLM	RFL_Contig1034_2351	3A	90	0.000518535	3.29	0.13354	0.0633153	0.10146	-0.640268
GLM	IAAV7473	1D	93	0.000520942	3.28	0.139752	0.0632681	0.10146	0.479319
GLM	wsnp_Ex_rep_c66423_64641115	1D	93	0.000608783	3.22	0.15528	0.0616846	0.110368	-0.457933
MLMM	RFL_Contig5637_1008	1B	41	0.000621388	3.20664	0.189441	NA	0.984403	NA
SUPER	RFL_Contig5637_1008	1B	41	0.000621388	3.20664	0.189441	NA	0.984403	NA
MLM	wsnp_Ex_c2502_4675968	3A	89	0.00063922	3.19435	0.111801	0.0630952	0.857295	0.791909
GLM	RAC875_c16993_196	2B	154	0.000645794	3.19	0.347826	0.0610862	0.110368	0.391095
GLM	wsnp_Ex_c11085_17973016	3A	88	0.000727873	3.14	0.136646	0.0598755	0.110368	-0.594245
MLMM	wsnp_BE637971B_Ta_1_20	1B	41	0.000746854	3.12676	0.192547	NA	0.984403	NA
SUPER	wsnp_BE637971B_Ta_1_20	1B	41	0.000746854	3.12676	0.192547	NA	0.984403	NA
GLM	wsnp_Ex_c18665_27541568	1D	93	0.000753964	3.12	0.158385	0.0595729	0.110368	0.437771
GLM	RAC875_c67309_634	3A	91	0.000750002	3.12	0.142857	0.0595197	0.110368	0.592892
GLM	Tdurum_contig25432_1218	5B	20	0.000762962	3.12	0.0900621	0.0593999	0.110368	-0.563193
GLM	Tdurum_contig25432_1377	5B	20	0.000762962	3.12	0.0900621	0.0593999	0.110368	0.563193
GLM	Kukri_c9387_372	2B	93	0.000771294	3.11	0.276398	0.0592903	0.110368	0.431398
GLM	Jagger_c10188_98	2B	154	0.000773731	3.11	0.332298	0.0592865	0.110368	-0.378542
GLM	BS00101401_51	3A	88	0.000771582	3.11	0.142857	0.0592865	0.110368	0.602425
GLM	wsnp_Ex_c1149_2206471	3A	88	0.000771582	3.11	0.142857	0.0592585	0.110368	0.602425
GLM	RAC875_c17907_181	3A	91	0.000784644	3.11	0.121118	0.0591171	0.110368	0.621173
FarmCPU	BS00086534_51	2D	97	0.0007919	3.1	0.406832	NA	0.586085	0.198164
GLM	Excalibur_c48317_242	1D	93	0.000808736	3.09	0.152174	0.0588121	0.110368	0.450573
GLM	wsnp_Ra_c11291_18338838	3A	88	0.000809575	3.09	0.139752	0.0588017	0.110368	-0.606828
GLM	Ku_c68484_1276	3A	88	0.000809575	3.09	0.139752	0.0588017	0.110368	0.606828
GLM	wsnp_Ku_c32404_42016343	3A	88	0.000809575	3.09	0.139752	0.0588017	0.110368	0.606828
GLM	RFL_Contig2834_890	7A	220	0.000820193	3.09	0.251553	0.0586703	0.110368	-0.414268
GLM	wsnp_Ex_c47907_52974924	3A	91	0.000836697	3.08	0.145963	0.0584696	0.110578	-0.589193
GLM	wsnp_JD_rep_c63201_40318622	1B	95	0.000887501	3.05	0.0559006	0.0578762	0.111952	0.666673
MLM	BobWhite_c8340_511	3A	91	0.000910482	3.04073	0.108696	0.0594156	0.857295	-0.783326
MLM	RAC875_c842_1476	3A	89	0.000910482	3.04073	0.108696	0.0594156	0.857295	-0.783326
GLM	wsnp_Ex_c6563_11378915	1A	102	0.000907597	3.04	0.276398	0.0577005	0.111952	-0.469085
GLM	wsnp_Ra_c35889_44345459	3A	88	0.000903139	3.04	0.139752	0.0576947	0.111952	-0.59583
GLM	BS00022652_51	5B	46	0.000903659	3.04	0.167702	0.0576509	0.111952	0.619622
GLM	Ra_c2110_494	2B	93	0.000958719	3.02	0.285714	0.0571003	0.116142	-0.423081
MLM	Ra_c2110_1660	2B	93	0.00097103	3.01277	0.270186	0.058749	0.857295	0.482101
GLM	Excalibur_c50856_63	1D	93	0.000972952	3.01	0.152174	0.0569523	0.116142	0.447686
