# Supplementary material for: Genome-Wide Association Analysis and Genomic Prediction for Adult-Plant Resistance to Septoria Tritici Blotch and Powdery Mildew in Winter Wheat
Source: Front Genet. 2021 May 12;12:661742. doi: 10.3389/fgene.2021.661742 (PMC8149967; doi:10.3389/fgene.2021.661742)
Supplement: Supplementary file 1 [file Data_Sheet_1.ZIP › Supplementary files/Supplementary table 11. PM GWAS result for Lithuania (2020).xlsx]

## Sheet: GAPIT.FarmCPU.PM_LT2.GWAS.Resul
Supplementary table 11. GWAS result for PM disease scored from Lithuania in 2020.
Models	SNP	Chr	Position	P.value	-LOG10(P)	MAF	R²	FDR adjustedP-values	Allelic effect
GLM	Kukri_c6266_260	5A	97	0.000375542	3.42534	0.47205	0.0807689	0.587217	0.4805
GLM	wsnp_Ex_c790_1554988	5A	98	0.000420444	3.37629	0.496894	0.0793672	0.587217	0.472635
MLMM	Kukri_c6266_260	5A	97	0.000537741	3.26943	0.47205	NA	0.967887	NA
GLM	wsnp_Ex_c13091_20706489	4A	49	0.000704913	3.15186	0.440994	0.0729963	0.587217	-0.519049
MLMM	RAC875_c31791_559	7B	140	0.000734527	3.13399	0.357143	NA	0.967887	NA
MLMM	wsnp_Ex_c790_1554988	5A	98	0.000740556	3.13044	0.496894	NA	0.967887	NA
GLM	wsnp_Ku_c35386_44598937	5A	61	0.00075159	3.12402	0.388199	0.0722108	0.587217	-0.396217
BLINK	Kukri_c6266_260	5A	97	0.000753917	3.12268	0.47205	NA	0.975006	NA
FarmCPU	Kukri_c6266_260	5A	97	0.000753917	3.12268	0.47205	NA	0.975006	0.4805
SUPER	Kukri_c6266_260	5A	97	0.000753917	3.12268	0.47205	NA	0.975006	0.4805
MLM	Kukri_c6266_260	5A	97	0.000819645	3.08637	0.47205	0.0714462	0.991397	0.461449
BLINK	wsnp_Ex_c790_1554988	5A	98	0.000843734	3.07379	0.496894	NA	0.975006	NA
FarmCPU	wsnp_Ex_c790_1554988	5A	98	0.000843734	3.07379	0.496894	NA	0.975006	0.472635
SUPER	wsnp_Ex_c790_1554988	5A	98	0.000843734	3.07379	0.496894	NA	0.975006	0.472635
GLM	RAC875_c31791_559	7B	140	0.000844258	3.07353	0.357143	0.0707893	0.587217	0.460064
GLM	Excalibur_rep_c68210_468	6B	72	0.000941413	3.02622	0.487578	0.0694609	0.587217	0.363663
GLM	Kukri_rep_c70063_663	6A	120	0.000971879	3.01239	0.149068	0.0690731	0.587217	0.477695
