# Supplementary material for: Genome-Wide Association Analysis and Genomic Prediction for Adult-Plant Resistance to Septoria Tritici Blotch and Powdery Mildew in Winter Wheat
Source: Front Genet. 2021 May 12;12:661742. doi: 10.3389/fgene.2021.661742 (PMC8149967; doi:10.3389/fgene.2021.661742)
Supplement: Supplementary file 1 [file Data_Sheet_1.ZIP › Supplementary files/Supplementary table 12. PM GWAS result for Sweden (2019).xlsx]

## Sheet: GAPIT.Blink.PM_SW1.GWAS.Results
Supplementary table 12. GWAS result for PM disease score collected from Sweden in 2019.
Models	SNP	Chr	Position	P.value	-LOG10(P)	MAF	R²	FDR adjusted P-values	Allelic effect
BLINK	BobWhite_c15773_166	2A	144	4.74725e-16	15.3236	0.0754717	NA	3.51344e-12	NA
BLINK	wsnp_Ex_c12618_20079758	6B	56	1.92837e-10	9.71481	0.13522	NA	7.13594e-07	NA
FarmCPU	BobWhite_c15773_166	2A	144	2.23113e-10	9.65148	0.0754717	NA	1.65126e-06	0.266213
SUPER	BobWhite_c15773_166	2A	144	3.2946e-09	8.4822	0.0754717	NA	2.43833e-05	NA
MLMM	BobWhite_c15773_166	2A	144	3.2946e-09	8.4822	0.0754717	NA	2.43833e-05	NA
FarmCPU	Tdurum_contig15762_139	6B	70	1.65149e-08	7.78212	0.0566038	NA	4.23985e-05	-0.254673
FarmCPU	wsnp_Ku_rep_c73313_72887199	2B	99	1.71862e-08	7.76482	0.216981	NA	4.23985e-05	0.174168
BLINK	Tdurum_contig15762_139	6B	70	2.11398e-08	7.6749	0.0566038	NA	5.2152e-05	NA
GLM	BobWhite_c15773_166	2A	144	7.63312e-08	7.1173	0.0754717	0.189982	0.000470441	0.329857
GLM	wsnp_Ex_c12618_20079758	6B	56	1.27129e-07	6.89576	0	0.18289	0.000470441	0.254834
MLM	BobWhite_c15773_166	2A	144	1.57248e-07	6.80341	0.0754717	0.182201	0.0011638	0.326443
BLINK	wsnp_Ku_rep_c73313_72887199	2B	99	7.96728e-07	6.09869	0.216981	NA	0.00147415	NA
MLM	wsnp_Ex_c12618_20079758	6B	56	9.89388e-07	6.00463	0.13522	0.156846	0.00366123	0.25288
BLINK	Kukri_c52413_282	4B	46	1.60059e-06	5.79572	0.330189	NA	0.00236919	NA
SUPER	wsnp_Ku_rep_c73313_72887199	2B	99	3.15967e-06	5.50036	0.216981	NA	0.0116924	NA
MLMM	wsnp_Ku_rep_c73313_72887199	2B	99	3.15967e-06	5.50036	0.216981	NA	0.0116924	NA
BLINK	RAC875_c55270_272	6B	34	3.48025e-06	5.45839	0.091195	NA	0.00429288	NA
BLINK	Excalibur_c64302_103	3A	86	4.46562e-06	5.35012	0.106918	NA	0.00472144	NA
GLM	Kukri_c66862_96	3B	91	7.47308e-06	5.1265	0.0754717	0.128151	0.0160663	-0.262379
FarmCPU	Kukri_c52413_282	4B	46	8.1054e-06	5.09123	0.330189	NA	0.014997	0.0759824
MLM	Kukri_c66862_96	3B	91	8.49008e-06	5.07109	0.0754717	0.128096	0.0174698	-0.264245
GLM	wsnp_Ex_c113235_94249366	5B	52	8.68334e-06	5.06131	0.0943396	0.126199	0.0160663	0.243123
MLM	Excalibur_c72359_56	2A	150	9.44188e-06	5.02494	0.0660377	0.1267	0.0174698	0.279222
GLM	Excalibur_c72359_56	2A	150	1.19182e-05	4.92379	0.0660377	0.122098	0.0176414	0.273356
FarmCPU	Kukri_c19802_710	6A	84	1.77204e-05	4.75153	0.496855	NA	0.0262297	0.11199
GLM	BobWhite_rep_c65994_267	6B	62	1.93668e-05	4.71294	0.0754717	0.115852	0.0233039	0.235091
GLM	wsnp_Ku_c14275_22535576	5A	56	2.69815e-05	4.56893	0.198113	0.111614	0.0233039	-0.15458
GLM	RAC875_c14852_693	6B	63	2.81312e-05	4.55081	0.072327	0.111083	0.0233039	0.240313
GLM	Kukri_c17997_389	6B	57	2.83388e-05	4.54762	0.157233	0.110989	0.0233039	0.172246
BLINK	Kukri_c19802_710	6A	84	2.90812e-05	4.53639	0.496855	NA	0.0269038	NA
FarmCPU	wsnp_Ex_c12618_20079758	6B	56	3.33524e-05	4.47687	0.13522	NA	0.0411402	0.138064
SUPER	wsnp_Ex_c12618_20079758	6B	56	4.04052e-05	4.39356	0.13522	NA	0.0996795	NA
MLMM	wsnp_Ex_c12618_20079758	6B	56	4.04052e-05	4.39356	0.13522	NA	0.0996795	NA
GLM	BS00101500_51	1B	66	4.16759e-05	4.38012	0.0628931	0.106095	0.0308443	0.271451
FarmCPU	Kukri_c66862_96	3B	91	4.32112e-05	4.3644	0.0754717	NA	0.0456866	-0.140303
GLM	Kukri_c38732_246	6B	59	4.80458e-05	4.31835	0.091195	0.104298	0.0323261	-0.20585
MLM	wsnp_Ex_c113235_94249366	5B	52	4.8347e-05	4.31563	0.0943396	0.105548	0.0512525	0.235263
MLM	wsnp_Ku_c14275_22535576	5A	56	5.33622e-05	4.27277	0.198113	0.104289	0.0512525	-0.15381
MLM	Kukri_c26474_540	2B	99	5.59634e-05	4.2521	0.110063	0.103683	0.0512525	-0.195698
MLM	Kukri_c17997_389	6B	57	5.68341e-05	4.24539	0.157233	0.103486	0.0512525	0.180399
MLM	Excalibur_c584_726	2B	99	6.23256e-05	4.20533	0.113208	0.102312	0.0512525	-0.193327
GLM	BS00082086_51	6B	57	6.27e-05	4.20273	0.18239	0.100948	0.0379818	0.159531
GLM	Kukri_c39321_112	6B	59	6.67158e-05	4.17577	0.0943396	0.100169	0.0379818	0.221752
FarmCPU	wsnp_Ex_c18664_27540364	6D	9	7.43447e-05	4.12875	0.0943396	NA	0.0687781	0.110135
GLM	Tdurum_contig51676_120	6B	59	7.88616e-05	4.10313	0.128931	0.0980746	0.0416896	-0.199132
GLM	BobWhite_c13238_386	5A	56	0.000100287	3.99876	0.220126	0.095076	0.0494814	0.134249
MLM	RAC875_c14852_693	6B	63	0.000107005	3.9706	0.072327	0.0954742	0.0791944	0.228342
GLM	IAAV1158	1B	65	0.000128074	3.89254	0.0660377	0.0920381	0.0535716	0.244559
GLM	Tdurum_contig61425_242	1B	65	0.000128074	3.89254	0.0660377	0.0920381	0.0535716	0.244559
GLM	wsnp_Ra_c6586_11477949	2A	150	0.000130292	3.88508	0.22956	0.0918255	0.0535716	0.149698
MLM	Kukri_c88294_60	3D	5	0.000133795	3.87356	0.147799	0.0926672	0.082074	-0.187238
MLM	BobWhite_rep_c65994_267	6B	62	0.000136727	3.86415	0.0754717	0.0923955	0.082074	0.221336
BLINK	BS00041742_51	3A	152	0.000141933	3.84792	0.0691824	NA	0.116716	NA
GLM	Tdurum_contig11060_433	5B	69	0.000145808	3.83622	0.0880503	0.090433	0.0550759	0.225377
GLM	wsnp_Ku_rep_c73313_72887199	2B	99	0.000150126	3.82354	0.216981	0.0900724	0.0550759	0.187701
GLM	wsnp_Ex_c18664_27540364	6D	9	0.000156275	3.80611	0.0943396	0.0895766	0.0550759	0.203109
MLM	BS00082086_51	6B	57	0.000159491	3.79726	0.18239	0.0904684	0.082074	0.161096
MLM	BobWhite_c13238_386	5A	56	0.000159816	3.79638	0.220126	0.090443	0.082074	0.135224
GLM	Kukri_c38732_225	6B	59	0.00016468	3.78336	0.100629	0.0889302	0.0554	0.18385
GLM	Kukri_c26474_540	2B	99	0.000173758	3.76005	0.110063	0.0882688	0.0559124	-0.172404
MLM	BobWhite_c2423_99	2B	100	0.000179536	3.74585	0.0691824	0.0889908	0.082074	0.233438
MLM	RAC875_c27297_2153	2B	99	0.000179536	3.74585	0.0691824	0.0889908	0.082074	-0.233438
GLM	IAAV8967	6B	57	0.000191672	3.71744	0.172956	0.087061	0.0561296	0.152164
SUPER	RAC875_c14852_693	6B	63	0.000198132	3.70305	0.072327	NA	0.350963	NA
MLMM	RAC875_c14852_693	6B	63	0.000198132	3.70305	0.072327	NA	0.350963	NA
GLM	RAC875_c10636_525	7D	114	0.000200969	3.69687	0.091195	0.0864788	0.0561296	0.219521
GLM	Excalibur_c584_726	2B	99	0.0002033	3.69186	0.113208	0.0863372	0.0561296	-0.169573
MLM	Kukri_c38732_246	6B	59	0.000204008	3.69035	0.091195	0.0873998	0.082074	-0.198579
GLM	Kukri_c88294_60	3D	5	0.000204769	3.68874	0.147799	0.0862487	0.0561296	-0.181306
MLM	BS00101500_51	1B	66	0.000210779	3.67617	0.0628931	0.0869938	0.082074	0.25198
BLINK	BS00022211_51	2D	42	0.000216749	3.66404	0.248428	NA	0.152649	NA
MLM	wsnp_Ex_c18664_27540364	6D	9	0.000223054	3.65159	0.0943396	0.0862908	0.082074	0.203098
FarmCPU	IAAV8378	5B	77	0.000231339	3.63575	0.210692	NA	0.190238	0.0747744
BLINK	wsnp_RFL_Contig2747_2479869	6B	76	0.000237941	3.62353	0.201258	NA	0.152649	NA
MLM	D_contig52360_374	3D	4	0.000238607	3.62232	0.160377	0.0854546	0.082074	0.180804
MLM	Excalibur_rep_c67048_452	3D	5	0.000238607	3.62232	0.160377	0.0854546	0.082074	0.180804
MLM	Kukri_c8870_721	3D	6	0.000243971	3.61266	0.169811	0.085179	0.082074	-0.164262
MLM	RAC875_c29099_1366	3D	5	0.00025952	3.58583	0.157233	0.0844138	0.0835091	-0.173079
FarmCPU	wsnp_Ex_c31017_39858962	5A	56	0.000260905	3.58352	0.103774	NA	0.193096	-0.101756
BLINK	BS00085434_51	3B	95	0.000263931	3.57851	0.0408805	NA	0.152649	NA
GLM	Tdurum_contig54967_581	6B	59	0.000266711	3.57396	0.103774	0.0830114	0.0690214	0.172724
BLINK	Kukri_c56955_282	6B	76	0.000268131	3.57165	0.204403	NA	0.152649	NA
SUPER	BobWhite_rep_c65994_267	6B	62	0.000272745	3.56424	0.0754717	NA	0.350963	NA
MLMM	BobWhite_rep_c65994_267	6B	62	0.000272745	3.56424	0.0754717	NA	0.350963	NA
GLM	BobWhite_c2423_99	2B	100	0.000284487	3.54594	0.0691824	0.0822237	0.0690214	0.232657
GLM	RAC875_c27297_2153	2B	99	0.000284487	3.54594	0.0691824	0.0822237	0.0690214	-0.232657
GLM	BS00087451_51	1B	66	0.000289105	3.53894	0.0691824	0.0820273	0.0690214	-0.219651
SUPER	Kukri_c19802_710	6A	84	0.000310387	3.5081	0.496855	NA	0.350963	NA
MLMM	Kukri_c19802_710	6A	84	0.000310387	3.5081	0.496855	NA	0.350963	NA
GLM	D_contig52360_374	3D	4	0.000320217	3.49456	0.160377	0.0807819	0.0697622	0.177068
GLM	Excalibur_rep_c67048_452	3D	5	0.000320217	3.49456	0.160377	0.0807819	0.0697622	0.177068
GLM	RAC875_c48052_127	5B	132	0.000320486	3.49419	0.113208	0.0807716	0.0697622	0.190414
FarmCPU	RFL_Contig727_736	5A	52	0.000327598	3.48466	0.484277	NA	0.220414	0.0839228
SUPER	Excalibur_c64302_103	3A	86	0.000331948	3.47893	0.106918	NA	0.350963	NA
MLMM	Excalibur_c64302_103	3A	86	0.000331948	3.47893	0.106918	NA	0.350963	NA
MLM	D_GB5Y7FA02H01X6_191	3D	4	0.000367117	3.4352	0.166667	0.0801357	0.112865	-0.171792
FarmCPU	Kukri_s117946_404	3A	177	0.000370727	3.43095	0.0503145	NA	0.228646	0.129335
GLM	RAC875_rep_c109658_382	5B	132	0.000387585	3.41163	0.119497	0.0784623	0.0819576	0.195344
MLM	Kukri_c39321_112	6B	59	0.000402222	3.39553	0.0943396	0.0790144	0.112865	0.212152
GLM	Kukri_c8870_721	3D	6	0.000404287	3.39331	0.169811	0.077951	0.0831147	-0.156486
BLINK	Ex_c5594_2818	5B	69	0.000406398	3.39105	0.119497	NA	0.214839	NA
MLM	Tdurum_contig11060_433	5B	69	0.000413374	3.38366	0.0880503	0.0786789	0.112865	0.214819
GLM	wsnp_Ra_c3766_6947263	6B	59	0.000431769	3.36475	0.110063	0.0771548	0.0863655	0.171634
MLM	IAAV8967	6B	57	0.000438048	3.35848	0.172956	0.0779685	0.112865	0.1543
MLM	wsnp_Ex_c10193_16730126	7B	101	0.000439619	3.35692	0.081761	0.0779247	0.112865	0.188149
GLM	D_GB5Y7FA02H01X6_191	3D	4	0.000443653	3.35296	0.166667	0.0768265	0.0864072	-0.169335
MLM	CAP12_c3551_85	3B	88	0.000446201	3.35047	0.147799	0.0777428	0.112865	0.165754
GLM	RAC875_c29099_1366	3D	5	0.000456911	3.34017	0.157233	0.0764705	0.0867077	-0.164709
MLM	Kukri_rep_c69028_999	3D	4	0.000457499	3.33961	0.166667	0.0774367	0.112865	-0.168083
MLM	Tdurum_contig51676_120	6B	59	0.000503449	3.29804	0.128931	0.076267	0.120194	-0.186298
GLM	wsnp_Ex_rep_c66907_65324299	3A	89	0.000541421	3.26647	0.100629	0.0744237	0.0996361	0.208771
MLM	IAAV1158	1B	65	0.00055117	3.25871	0.0660377	0.0751623	0.123612	0.224812
MLM	Tdurum_contig61425_242	1B	65	0.00055117	3.25871	0.0660377	0.0751623	0.123612	0.224812
SUPER	RFL_Contig5844_291	6B	58	0.000551389	3.25854	0.22327	NA	0.480321	NA
MLMM	RFL_Contig5844_291	6B	58	0.000551389	3.25854	0.22327	NA	0.480321	NA
GLM	RFL_Contig1820_846	7D	114	0.000551963	3.25809	0.0974843	0.0741915	0.0996361	-0.197066
BLINK	BS00080749_51	2D	42	0.00056386	3.24883	0.248428	NA	0.278209	NA
GLM	wsnp_Ex_c2137_4014383	2A	150	0.000568494	3.24527	0.22327	0.0738365	0.100177	-0.135567
SUPER	Kukri_c66862_96	3B	91	0.000584095	3.23352	0.0754717	NA	0.480321	NA
MLMM	Kukri_c66862_96	3B	91	0.000584095	3.23352	0.0754717	NA	0.480321	NA
GLM	Kukri_rep_c69028_999	3D	4	0.000591255	3.22823	0.166667	0.0733646	0.101765	-0.16435
MLM	Excalibur_c64302_103	3A	86	0.000656425	3.18282	0.106918	0.0730366	0.142888	-0.173071
BLINK	Kukri_rep_c94476_152	3B	88	0.000664417	3.17756	0.157233	NA	0.307334	NA
GLM	wsnp_Ex_c14340_22315611	3A	89	0.000692239	3.15974	0.103774	0.0714731	0.116137	0.201033
BLINK	Excalibur_c2887_131	2D	42	0.000710951	3.14816	0.251572	NA	0.309514	NA
MLM	RAC875_c48052_127	5B	132	0.000719791	3.14279	0.113208	0.071919	0.152205	0.180477
GLM	wsnp_Ra_c2930_5550811	7D	114	0.000737529	3.13222	0.100629	0.0707147	0.116137	-0.192745
GLM	D_GDRF1KQ02JPR1A_106	7D	115	0.000737529	3.13222	0.100629	0.0707147	0.116137	0.192745
GLM	wsnp_Ra_c2930_5550871	7D	114	0.000737529	3.13222	0.100629	0.0707147	0.116137	0.192745
MLM	Kukri_c38732_225	6B	59	0.000755259	3.1219	0.100629	0.0713365	0.155269	0.172663
SUPER	wsnp_JG_c609_370792	2B	87	0.000768744	3.11422	0.298742	NA	0.546268	NA
MLMM	wsnp_JG_c609_370792	2B	87	0.000768744	3.11422	0.298742	NA	0.546268	NA
GLM	wsnp_Ex_c2137_4014287	2A	150	0.000773746	3.1114	0.235849	0.0701418	0.119302	-0.131626
SUPER	Kukri_c52413_282	4B	46	0.000811911	3.09049	0.330189	NA	0.546268	NA
MLMM	Kukri_c52413_282	4B	46	0.000811911	3.09049	0.330189	NA	0.546268	NA
MLM	RFL_Contig5844_291	6B	58	0.000816102	3.08826	0.22327	0.0703996	0.162328	0.131388
GLM	IAAV3900	3A	91	0.000822165	3.08504	0.100629	0.0694172	0.122797	-0.197939
GLM	Excalibur_c26754_433	3A	89	0.000829598	3.08113	0.100629	0.0693098	0.122797	-0.198559
MLM	wsnp_Ex_c8208_13870372	3B	88	0.000833464	3.07911	0.163522	0.0701453	0.162328	0.15131
BLINK	Tdurum_contig47006_2711	1A	156	0.000888965	3.05112	0.157233	NA	0.365513	NA
FarmCPU	BS00022211_51	2D	42	0.000901972	3.04481	0.248428	NA	0.5135	-0.0740654
MLM	RAC875_c10636_525	7D	114	0.000919488	3.03645	0.091195	0.0689605	0.174491	0.208133
GLM	RFL_Contig1820_712	7D	114	0.000968036	3.01411	0.103774	0.0674725	0.140479	0.188231
MLM	tplb0050o09_895	3D	4	0.000999353	3.00028	0.150943	0.0679578	0.184905	-0.161012
