# Supplementary material for: Genome-Wide Association Analysis and Genomic Prediction for Adult-Plant Resistance to Septoria Tritici Blotch and Powdery Mildew in Winter Wheat
Source: Front Genet. 2021 May 12;12:661742. doi: 10.3389/fgene.2021.661742 (PMC8149967; doi:10.3389/fgene.2021.661742)
Supplement: Supplementary file 1 [file Data_Sheet_1.ZIP › Supplementary files/Supplementary table 13. PM GWAS result for Denmark (2019).xlsx]

## Sheet: GAPIT.Blink.PM_DM1.GWAS.Results
Supplementary table 13. GWAS result for PM disease scores from Denmark in 2019.
Models	SNP	Chr	Position	P.value	-LOG10(P)	MAF	R²	FDR adjusted P-values	Allelic effect
FarmCPU	RAC875_c1357_860	4B	75	3.15038e-10	9.50164	0.414179	NA	2.3316e-06	-0.220512
SUPER	RAC875_c1742_2710	7B	83	2.61988e-08	7.58172	0.0970149	NA	0.000193898	NA
MLMM	RAC875_c1742_2710	7B	83	2.62e-08	7.58	0.0970149	NA	0.000193898	NA
BLINK	Tdurum_contig46611_1061	7A	134	1.97436e-07	6.70457	0.104478	NA	0.000894809	NA
BLINK	tplb0035h03_1251	7B	145	2.41807e-07	6.61653	0.0858209	NA	0.000894809	NA
FarmCPU	tplb0035h03_1251	7B	145	7.58043e-07	6.12031	0.0858209	NA	0.00280514	0.350419
GLM	Tdurum_contig46611_1061	7A	134	1.19455e-06	5.9228	0.104478	0.188381	0.00408717	0.376223
FarmCPU	BS00101401_51	3A	88	1.25899e-06	5.89998	0.156716	NA	0.00310594	-0.267573
MLMM	RAC875_c1357_860	4B	75	1.29e-06	5.89	0.414179	NA	0.0047784	NA
SUPER	RAC875_c1357_860	4B	75	1.29129e-06	5.88898	0.414179	NA	0.0047784	NA
GLM	tplb0035h03_1251	7B	145	3.16837e-06	5.49916	0.0858209	0.172136	0.00408717	0.37073
GLM	BS00011612_51	3A	88	8.69878e-06	5.06054	0.152985	0.155616	0.00408717	0.372248
GLM	BS00101401_51	3A	88	8.70008e-06	5.06048	0.156716	0.155613	0.00408717	-0.368069
GLM	Ku_c68484_1276	3A	88	8.70008e-06	5.06048	0.156716	0.155613	0.00408717	-0.368069
GLM	wsnp_Ex_c1149_2206471	3A	88	8.70008e-06	5.06048	0.156716	0.155613	0.00408717	-0.368069
GLM	wsnp_Ku_c32404_42016343	3A	88	8.70008e-06	5.06048	0.156716	0.155613	0.00408717	-0.368069
GLM	wsnp_Ra_c11291_18338838	3A	88	8.70008e-06	5.06048	0.156716	0.155613	0.00408717	0.368069
GLM	RFL_Contig1034_2351	3A	90	8.80861e-06	5.05509	0.149254	0.155412	0.00408717	0.376165
GLM	Excalibur_c46082_440	3A	90	8.80861e-06	5.05509	0.149254	0.155412	0.00408717	-0.376165
GLM	wsnp_Ku_c3286_6111360	3A	90	8.80861e-06	5.05509	0.149254	0.155412	0.00408717	-0.376165
GLM	Excalibur_c31499_732	7D	134	1.10572e-05	4.95635	0.0559701	0.151736	0.00408717	-0.442416
GLM	IAAV1334	3A	88	1.11295e-05	4.95353	0.160448	0.151631	0.00408717	-0.356407
GLM	wsnp_Ex_c47907_52974924	3A	91	1.12681e-05	4.94815	0.156716	0.151432	0.00408717	0.359948
GLM	wsnp_Ra_c35889_44345459	3A	88	1.1551e-05	4.93738	0.152985	0.151032	0.00408717	0.363222
GLM	wsnp_Ku_c1205_2398925	4A	61	1.1875e-05	4.92537	0.0746269	0.150586	0.00408717	0.395084
GLM	Ra_c38505_555	3A	88	1.22094e-05	4.91331	0.145522	0.150139	0.00408717	0.369955
GLM	RFL_Contig4956_2526	7A	127	1.4963e-05	4.82498	0.119403	0.14687	0.00408717	-0.328608
GLM	Ku_c14313_1194	3A	91	1.53437e-05	4.81407	0.152985	0.146467	0.00408717	0.350474
GLM	Excalibur_c18089_1116	3A	91	1.61571e-05	4.79164	0.152985	0.145639	0.00408717	0.352598
GLM	Kukri_c6288_364	3A	91	1.61571e-05	4.79164	0.152985	0.145639	0.00408717	0.352598
GLM	wsnp_Ex_c18637_27508578	3A	91	1.61571e-05	4.79164	0.152985	0.145639	0.00408717	-0.352598
GLM	wsnp_Ex_c763_1503467	3A	90	1.61571e-05	4.79164	0.152985	0.145639	0.00408717	0.352598
GLM	wsnp_RFL_Contig4734_5671036	3A	91	1.61571e-05	4.79164	0.152985	0.145639	0.00408717	-0.352598
GLM	RAC875_rep_c117959_132	3A	91	1.65674e-05	4.78075	0.145522	0.145238	0.00408717	0.360022
GLM	wsnp_Ra_c10669_17515792	3A	89	1.65674e-05	4.78075	0.145522	0.145238	0.00408717	0.360022
GLM	BobWhite_c43681_334	3A	90	1.65674e-05	4.78075	0.145522	0.145238	0.00408717	-0.360022
GLM	Ra_c72106_227	3A	89	1.65674e-05	4.78075	0.145522	0.145238	0.00408717	-0.360022
GLM	RAC875_c842_1516	3A	90	1.65674e-05	4.78075	0.145522	0.145238	0.00408717	-0.360022
GLM	RFL_Contig4921_2420	3A	91	1.65674e-05	4.78075	0.145522	0.145238	0.00408717	-0.360022
FarmCPU	wsnp_Ex_c64005_62986957	3B	82	1.71018e-05	4.76696	0.406716	NA	0.0316426	0.123096
GLM	BS00110072_51	3B	77	1.84275e-05	4.73453	0.0522388	0.143536	0.00426193	0.468588
GLM	wsnp_Ex_c6245_10887043	3B	77	1.84275e-05	4.73453	0.0522388	0.143536	0.00426193	0.468588
GLM	wsnp_Ex_c8334_14049699	3A	90	1.98882e-05	4.7014	0.152985	0.142318	0.00429071	0.346052
GLM	RAC875_c67309_634	3A	91	2.02003e-05	4.69464	0.156716	0.142069	0.00429071	-0.341753
GLM	wsnp_Ex_c12269_19597415	3A	90	2.02912e-05	4.69269	0.16791	0.141998	0.00429071	-0.321167
GLM	wsnp_Ex_c3722_6786328	3B	77	2.15055e-05	4.66745	0.0485075	0.141071	0.00442117	0.46599
MLMM	Tdurum_contig57672_482	6A	59	2.24e-05	4.65	0.0746269	NA	0.0552888	NA
SUPER	Tdurum_contig57672_482	6A	59	2.24113e-05	4.64953	0.0746269	NA	0.0552888	NA
GLM	RAC875_c17907_181	3A	91	2.47729e-05	4.60602	0.13806	0.138821	0.00495525	-0.355453
GLM	BS00110405_51	3A	91	2.72772e-05	4.5642	0.149254	0.137292	0.00505249	0.336284
GLM	wsnp_Ex_c2331_4369782	3A	89	2.72772e-05	4.5642	0.149254	0.137292	0.00505249	-0.336284
GLM	CAP8_c1393_327	3A	91	2.75479e-05	4.55991	0.149254	0.137136	0.00505249	-0.335974
GLM	BS00059887_51	3A	123	2.79898e-05	4.553	0.126866	0.136884	0.00505249	-0.321019
MLM	RAC875_c1742_2710	7B	83	2.91211e-05	4.53579	0.0970149	0.130982	0.122332	0.442973
MLM	Excalibur_c6738_2072	7B	83	4.18486e-05	4.37832	0.0932836	0.125484	0.122332	-0.416151
FarmCPU	Excalibur_c113078_320	7A	178	4.33444e-05	4.36307	0.358209	NA	0.0641584	-0.135499
GLM	Tdurum_contig11121_739	3A	89	5.12702e-05	4.29014	0.152985	0.127347	0.00882444	0.329844
GLM	Tdurum_contig11121_834	3A	90	5.12702e-05	4.29014	0.152985	0.127347	0.00882444	-0.329844
MLM	tplb0035h03_1251	7B	145	5.20933e-05	4.28322	0.0858209	0.122183	0.122332	0.345615
GLM	Kukri_c64639_120	3A	123	5.28497e-05	4.27696	0.126866	0.126872	0.00888955	0.305981
GLM	Excalibur_c43822_370	4A	164	5.46367e-05	4.26252	0.0858209	0.126352	0.00898217	0.343555
GLM	Kukri_c12562_453	5B	60	5.58276e-05	4.25315	0.0447761	0.126014	0.00898217	-0.438459
GLM	Kukri_c63447_148	3B	80	6.32948e-05	4.19863	0.0447761	0.124054	0.00996692	0.439033
FarmCPU	BS00039135_51	1B	110	6.63978e-05	4.17785	0.436567	NA	0.0819017	0.0904792
GLM	Jagger_rep_c10288_53	4A	55	7.21464e-05	4.14179	0.100746	0.122016	0.0111241	-0.315309
MLM	Tdurum_contig46611_1061	7A	134	7.47186e-05	4.12657	0.104478	0.116776	0.122332	0.318555
GLM	Excalibur_c6738_2072	7B	83	7.65375e-05	4.11613	0.0932836	0.121097	0.0115603	-0.404112
MLM	RFL_Contig1404_351	7B	82	8.26455e-05	4.08278	0.100746	0.115272	0.122332	-0.421625
GLM	RAC875_c13895_763	3A	88	8.85218e-05	4.05295	0.179104	0.118841	0.013103	-0.283636
GLM	RFL_Contig570_515	5B	60	9.98463e-05	4.00067	0.0485075	0.116978	0.0144895	0.412072
GLM	RAC875_c1742_2710	7B	83	0.0001026	3.98885	0.0970149	0.116558	0.0146027	0.407592
GLM	BS00060666_51	3A	129	0.000119898	3.92119	0.141791	0.114156	0.0167428	-0.269055
MLM	RFL_Contig4956_2526	7A	127	0.000138832	3.85751	0.119403	0.107582	0.139016	-0.318996
GLM	RFL_Contig3621_1157	4A	154	0.000139888	3.85422	0.0820896	0.111787	0.0187375	-0.29904
GLM	wsnp_Ex_c10644_17356566	5B	60	0.000143692	3.84257	0.0559701	0.111376	0.0187375	-0.388513
GLM	Kukri_c56203_965	2A	81	0.000147572	3.831	0.104478	0.110967	0.0187375	0.282932
MLM	Kukri_c64639_120	3A	123	0.000147872	3.83011	0.126866	0.106652	0.139016	0.303715
MLM	BS00059887_51	3A	123	0.000150268	3.82313	0.126866	0.106416	0.139016	-0.311079
GLM	RFL_Contig1404_351	7B	82	0.000150934	3.82121	0.100746	0.110622	0.0187375	-0.401301
GLM	BobWhite_c8340_511	3A	91	0.000151905	3.81843	0.119403	0.110524	0.0187375	0.328185
GLM	RAC875_c842_1476	3A	89	0.000151905	3.81843	0.119403	0.110524	0.0187375	0.328185
GLM	wsnp_Ex_c2502_4675968	3A	89	0.000151905	3.81843	0.119403	0.110524	0.0187375	-0.328185
GLM	Tdurum_contig57672_482	6A	59	0.000155845	3.80731	0.0746269	0.110132	0.0189084	-0.340572
MLMM	Ra_c9061_2115	3B	73	0.000160149	3.8	0.179104	NA	0.296315	NA
SUPER	Ra_c9061_2115	3B	73	0.000160149	3.79548	0.179104	NA	0.296315	NA
GLM	Kukri_c13345_481	3B	86	0.000171586	3.76552	0.141791	0.108661	0.0204824	-0.265734
GLM	wsnp_Ex_c19724_28721128	5B	61	0.000178018	3.74954	0.0522388	0.108099	0.0209128	-0.388132
GLM	Excalibur_c39303_144	5A	69	0.000183429	3.73653	0.119403	0.107642	0.0212118	0.28381
GLM	Excalibur_c26754_433	3A	89	0.00019753	3.70437	0.115672	0.106513	0.0217867	0.323303
GLM	Ku_c1083_375	5B	61	0.000200291	3.69834	0.0522388	0.106302	0.0217867	-0.38747
GLM	wsnp_Ex_c19724_28720939	5B	61	0.000200291	3.69834	0.0522388	0.106302	0.0217867	-0.38747
MLM	Ra_c9061_2115	3B	73	0.000200766	3.69731	0.179104	0.102164	0.165096	-0.254824
GLM	wsnp_Ex_c14340_22315611	3A	89	0.000205131	3.68797	0.115672	0.105939	0.0217867	-0.326591
GLM	wsnp_Ex_rep_c66907_65324299	3A	89	0.000205131	3.68797	0.115672	0.105939	0.0217867	-0.326591
GLM	Tdurum_contig57139_318	3A	88	0.000220153	3.65728	0.208955	0.104864	0.0217867	-0.23931
GLM	Ex_c18484_2026	3A	88	0.000220153	3.65728	0.208955	0.104864	0.0217867	0.23931
GLM	wsnp_Ex_c9145_15214903	3A	88	0.000220153	3.65728	0.208955	0.104864	0.0217867	0.23931
GLM	wsnp_Ex_rep_c69752_68711460	3A	88	0.000220153	3.65728	0.208955	0.104864	0.0217867	0.23931
GLM	wsnp_Ku_c9433_15811664	3A	88	0.000220153	3.65728	0.208955	0.104864	0.0217867	0.23931
GLM	IAAV3900	3A	91	0.000220781	3.65604	0.115672	0.104821	0.0217867	0.31925
GLM	wsnp_Ex_c11085_17973016	3A	88	0.000224489	3.6488	0.141791	0.104568	0.0218611	0.290964
GLM	BobWhite_c34548_96	3A	88	0.000259657	3.5856	0.212687	0.102362	0.0249574	0.231088
MLMM	wsnp_Ex_c7291_12517871	3B	73	0.000270047	3.57	0.190299	NA	0.399723	NA
SUPER	wsnp_Ex_c7291_12517871	3B	73	0.000270047	3.56856	0.190299	NA	0.399723	NA
GLM	BS00021695_51	7B	58	0.000272066	3.56533	0.227612	0.101655	0.0258149	-0.222948
MLM	Excalibur_c31499_732	7D	134	0.000283245	3.54784	0.0559701	0.0971485	0.187263	-0.386261
GLM	Ex_c18484_2048	3A	88	0.000283607	3.54728	0.205224	0.101027	0.0265693	-0.234471
GLM	Tdurum_contig46030_580	3B	100	0.000288454	3.53992	0.19403	0.100772	0.0266824	-0.244302
GLM	wsnp_Ra_c48052_53424490	5B	130	0.000292025	3.53458	0.126866	0.100586	0.0266824	0.305208
MLM	wsnp_Ku_c1205_2398925	4A	61	0.000294812	3.53045	0.0746269	0.0965677	0.187263	0.335829
GLM	wsnp_Ex_c17176_25816766	7B	134	0.000314257	3.50271	0.0970149	0.0994791	0.0282583	0.257492
GLM	BobWhite_rep_c64944_264	3B	73	0.000316908	3.49907	0.0820896	0.0993525	0.0282583	0.320316
MLM	JD_c4813_1482	7B	82	0.000332502	3.47821	0.108209	0.094825	0.187263	0.364378
MLM	Excalibur_rep_c68565_1411	7B	82	0.000332502	3.47821	0.108209	0.094825	0.187263	-0.364378
MLM	BS00060666_51	3A	129	0.000354233	3.45071	0.141791	0.0939098	0.187263	-0.264501
MLM	Kukri_c13345_481	3B	86	0.00039981	3.39815	0.141791	0.0921639	0.194647	-0.268816
FarmCPU	Kukri_c12562_453	5B	60	0.000415214	3.38173	0.0447761	NA	0.432874	-0.24997
MLM	wsnp_Ex_c7291_12517871	3B	73	0.000420803	3.37592	0.190299	0.0914271	0.194647	-0.230819
SUPER	Excalibur_c24391_321	3B	46	0.000467022	3.33066	0.156716	NA	0.546543	NA
MLMM	Excalibur_c24391_321	3B	46	0.000467022	3.33	0.156716	NA	0.546543	NA
FarmCPU	IAAV5158	6A	137	0.000467909	3.32984	0.126866	NA	0.432874	-0.145171
MLM	BobWhite_rep_c64944_264	3B	73	0.000510927	3.29164	0.0820896	0.0886412	0.222434	0.323798
MLMM	Tdurum_contig56661_291	3B	73	0.000516931	3.29	0.19403	NA	0.546543	NA
SUPER	Tdurum_contig56661_291	3B	73	0.000516931	3.28657	0.19403	NA	0.546543	NA
BLINK	Excalibur_c49875_479	2B	145	0.000601151	3.22102	0.201493	NA	0.76935	NA
FarmCPU	Tdurum_contig46611_1061	7A	134	0.000609786	3.21482	0.104478	NA	0.501448	0.155016
BLINK	wsnp_Ex_c607_1204908	5B	11	0.000619601	3.20789	0.0559701	NA	0.76935	NA
MLM	BobWhite_c11861_557	5B	68	0.000629945	3.2007	0.212687	0.0856493	0.2462	0.232663
BLINK	wsnp_Ex_c4124_7455032	6B	72	0.00064836	3.18818	0.328358	NA	0.76935	NA
MLM	BS00110072_51	3B	77	0.000707157	3.15048	0.0522388	0.0840038	0.2462	0.395353
MLM	wsnp_Ex_c6245_10887043	3B	77	0.000707157	3.15048	0.0522388	0.0840038	0.2462	0.395353
FarmCPU	Excalibur_c30648_924	6B	10	0.000730468	3.1364	0.123134	NA	0.540619	0.15162
MLM	Tdurum_contig56661_291	3B	73	0.000767117	3.11514	0.19403	0.0828482	0.2462	0.218587
MLM	BS00052057_51	3B	87	0.000780666	3.10753	0.141791	0.0826	0.2462	0.248336
MLM	Excalibur_c15048_488	2D	38	0.000781079	3.10731	0.0634328	0.0825925	0.2462	0.328127
MLM	CAP7_c6223_318	5B	68	0.000798377	3.09779	0.216418	0.082282	0.2462	-0.22612
SUPER	RAC875_c5799_224	3B	46	0.000844521	3.07339	0.175373	NA	0.781287	NA
MLMM	RAC875_c5799_224	3B	46	0.000844521	3.07	0.175373	NA	0.781287	NA
MLM	Kukri_rep_c69660_52	6B	64	0.000852697	3.06921	0.126866	0.08135	0.247833	-0.23747
MLM	Tdurum_contig57672_482	6A	59	0.000870646	3.06016	0.0746269	0.0810554	0.247833	-0.306577
BLINK	wsnp_Ex_rep_c67786_66472676	3A	110	0.000908179	3.04183	0.179104	NA	0.76935	NA
MLMM	wsnp_Ex_c64005_62987067	3B	82	0.000964792	3.02	0.425373	NA	0.793381	NA
SUPER	wsnp_Ex_c64005_62987067	3B	82	0.000964792	3.01557	0.425373	NA	0.793381	NA
BLINK	BS00009810_51	5B	11	0.000965821	3.0151	0.0559701	NA	0.76935	NA
