# Supplementary material for: Genome-Wide Association Analysis and Genomic Prediction for Adult-Plant Resistance to Septoria Tritici Blotch and Powdery Mildew in Winter Wheat
Source: Front Genet. 2021 May 12;12:661742. doi: 10.3389/fgene.2021.661742 (PMC8149967; doi:10.3389/fgene.2021.661742)
Supplement: Supplementary file 1 [file Data_Sheet_1.ZIP › Supplementary files/Supplementary table 14. PM GWAS result for Sweden and Denmark combined.xlsx]

## Sheet: GAPIT.Blink.PM_SW1.DM1.GWAS.Res
Supplementary table 14. GWAS result for PM dsease score combined score from Denmark and Sweden in 2019.
Models	SNP	Chr	Position	P.value	-LOG10(P)	MAF	R²	FDR adjusted P-values	Allelic effect
FarmCPU	Excalibur_c72359_56	2A	150	3.02472e-16	15.5193	0.0648148	NA	2.2386e-12	0.143991
BLINK	Excalibur_c72359_56	2A	150	1.94833e-15	14.7103	0.0648148	NA	1.44196e-11	NA
BLINK	wsnp_Ex_c14812_22928900	5A	43	1.76986e-12	11.7521	0.058642	NA	6.54937e-09	NA
BLINK	RFL_Contig4591_1759	3D	1	6.64236e-12	11.1777	0.0432099	NA	1.63867e-08	NA
MLMM	Excalibur_c72359_56	2A	150	9.10389e-10	9.04077	0.0648148	NA	6.73779e-06	NA
SUPER	Excalibur_c72359_56	2A	150	9.10389e-10	9.04077	0.0648148	NA	6.73779e-06	NA
BLINK	Kukri_c25451_119	7B	98	1.00622e-09	8.99731	0.234568	NA	1.86176e-06	NA
BLINK	Tdurum_contig15762_139	6B	70	5.2527e-09	8.27962	0.0617284	NA	7.77505e-06	NA
MLM	Excalibur_c72359_56	2A	150	6.82991e-09	8.16558	0.0648148	0.283306	5.05482e-05	0.185638
MLMM	Tdurum_contig15762_139	6B	70	1.53802e-08	7.81304	0.0617284	NA	5.69145e-05	NA
SUPER	Tdurum_contig15762_139	6B	70	1.53802e-08	7.81304	0.0617284	NA	5.69145e-05	NA
GLM	Excalibur_c72359_56	2A	150	6.71257e-07	6.17311	0.0648148	0.166415	0.00496797	0.141417
MLMM	wsnp_Ex_c14812_22928900	5A	43	6.87511e-07	6.16272	0.058642	NA	0.00169609	NA
SUPER	wsnp_Ex_c14812_22928900	5A	43	6.87511e-07	6.16272	0.058642	NA	0.00169609	NA
FarmCPU	wsnp_Ex_c13878_21738866	1B	123	1.13448e-06	5.9452	0.0493827	NA	0.00419813	-0.0903933
BLINK	Tdurum_contig13930_254	7B	98	1.75167e-06	5.75655	0.0864198	NA	0.00216068	NA
FarmCPU	Tdurum_contig15762_139	6B	70	2.58316e-06	5.58785	0.0617284	NA	0.00637266	-0.0906825
GLM	RFL_Contig4591_1759	3D	0	3.14151e-06	5.50286	0.0432099	0.145029	0.0116252	0.149332
BLINK	IAAV8967	6B	57	4.10451e-06	5.38674	0.175926	NA	0.00433964	NA
FarmCPU	wsnp_Ex_c14812_22928900	5A	43	4.42435e-06	5.35415	0.058642	NA	0.00818615	0.0954811
MLM	BobWhite_c15773_166	2A	144	4.45733e-06	5.35093	0.0771605	0.19676	0.0164944	0.137782
FarmCPU	wsnp_Ex_c47907_52974924	3A	91	8.96104e-06	5.04764	0.145062	NA	0.0132641	-0.0625387
GLM	BS00003522_51	3B	67	1.26409e-05	4.89822	0.0987654	0.126166	0.0267812	0.106666
FarmCPU	BS00046052_51	3B	63	1.45574e-05	4.83692	0.0555556	NA	0.0179565	0.0690698
GLM	RAC875_c14852_693	6B	63	1.78011e-05	4.74955	0.0740741	0.121592	0.0267812	0.111285
GLM	JD_c4813_1482	7B	82	1.88925e-05	4.72371	0.108025	0.1208	0.0267812	0.0947415
FarmCPU	RFL_Contig4591_1759	3D	1	2.22018e-05	4.65361	0.0432099	NA	0.0234736	0.073677
GLM	RAC875_c1742_2710	7B	83	2.26942e-05	4.64409	0.095679	0.118363	0.0267812	0.099683
GLM	Excalibur_c6738_2072	7B	83	2.53301e-05	4.59636	0.0925926	0.116906	0.0267812	-0.0997031
MLM	wsnp_Ex_c14812_22928900	5A	43	3.12213e-05	4.50555	0.058642	0.172367	0.0561231	0.144152
GLM	RFL_Contig1404_351	7B	82	3.31811e-05	4.47911	0.101852	0.113338	0.0306966	-0.0963632
MLM	wsnp_Ex_c13878_21738866	1B	123	3.55031e-05	4.44973	0.0493827	0.170783	0.0561231	-0.144322
GLM	wsnp_Ex_c13878_21738866	1B	123	4.43434e-05	4.35317	0.0493827	0.109523	0.0341098	-0.130678
MLM	RFL_Contig4591_1759	3D	0	4.50379e-05	4.34642	0.0432099	0.167862	0.0561231	0.161647
MLM	D_contig12192_450	1B	123	4.54991e-05	4.342	0.0462963	0.167737	0.0561231	-0.148705
GLM	BobWhite_c15773_166	2A	144	4.7522e-05	4.32311	0.0771605	0.108615	0.0341098	0.106914
GLM	Kukri_rep_c117022_97	3D	0	5.06969e-05	4.29502	0.0524691	0.107768	0.0341098	0.119253
MLM	Tdurum_contig15762_139	6B	70	5.31904e-05	4.27417	0.0617284	0.165826	0.0562375	-0.142725
GLM	Excalibur_rep_c68565_1411	7B	82	6.85856e-05	4.16377	0.104938	0.103822	0.0423002	-0.089945
MLMM	BS00003088_51	5A	115	7.02986e-05	4.15305	0.154321	NA	0.13007	NA
SUPER	BS00003088_51	5A	115	7.02986e-05	4.15305	0.154321	NA	0.13007	NA
FarmCPU	JD_c4813_1482	7B	82	7.45286e-05	4.12768	0.108025	NA	0.0689483	0.0671958
GLM	Ku_c4522_1221	7B	73	8.29517e-05	4.08117	0.175926	0.10135	0.0437812	0.0685118
MLM	RFL_Contig2971_282	1B	123	8.34309e-05	4.07867	0.0555556	0.160347	0.077184	0.127688
GLM	D_contig12192_450	1B	123	9.6653e-05	4.01478	0.0462963	0.099369	0.0437812	-0.121758
GLM	BS00063423_51	5B	50	0.000107042	3.97045	0.0740741	0.098049	0.0437812	-0.0975492
GLM	Kukri_c38732_225	6B	59	0.000109324	3.96129	0.101852	0.0977766	0.0437812	0.0861428
FarmCPU	D_contig31797_313	2D	40	0.000110795	3.95548	0.12963	NA	0.0911103	-0.038103
GLM	wsnp_CAP11_c1043_618449	1D	68	0.000110941	3.95491	0.0524691	0.0975869	0.0437812	0.1173
GLM	wsnp_Ku_c18538_27857915	3B	66	0.000113945	3.94331	0.135802	0.0972421	0.0437812	-0.0778763
MLM	Tdurum_contig5968_365	6B	70	0.00011911	3.92405	0.0617284	0.156045	0.0979478	-0.132758
MLMM	D_contig12192_450	1B	123	0.000121718	3.91465	0.0462963	NA	0.180167	NA
SUPER	D_contig12192_450	1B	123	0.000121718	3.91465	0.0462963	NA	0.180167	NA
GLM	Ku_c16895_793	7B	99	0.000122617	3.91145	0.262346	0.0962963	0.0437812	0.0616403
GLM	wsnp_CD454314B_Ta_2_1	7B	73	0.000133685	3.87392	0.185185	0.0951836	0.0437812	-0.0653619
GLM	Excalibur_c8931_432	7B	98	0.000134084	3.87262	0.277778	0.0951454	0.0437812	0.0602413
GLM	Tdurum_contig54967_581	6B	59	0.00013458	3.87102	0.104938	0.0950978	0.0437812	0.0830001
GLM	Kukri_c4424_1081	7B	73	0.000136058	3.86628	0.182099	0.0949573	0.0437812	-0.0646759
GLM	IAAV3414	7B	73	0.000154567	3.81088	0.166667	0.0933189	0.0440965	0.0676484
GLM	wsnp_Ku_c4560_8232439	7B	73	0.000156572	3.80529	0.185185	0.0931537	0.0440965	0.063968
GLM	IAAV2037	7B	73	0.000160654	3.79411	0.188272	0.0928236	0.0440965	0.0637685
GLM	Tdurum_contig46611_1061	7A	134	0.000168552	3.77327	0.095679	0.0922086	0.0440965	0.0846023
GLM	CAP12_c8025_110	7B	73	0.000170262	3.76888	0.148148	0.0920793	0.0440965	0.0717019
GLM	Ra_c110766_321	1A	106	0.000189987	3.72128	0.108025	0.0906769	0.0440965	-0.0820835
GLM	Kukri_c38732_246	6B	59	0.000190639	3.71979	0.0925926	0.0906332	0.0440965	-0.0860299
GLM	Tdurum_contig11060_433	5B	69	0.000192816	3.71486	0.0864198	0.0904881	0.0440965	0.0889035
GLM	RAC875_c48025_483	4B	115	0.000199903	3.69918	0.0462963	0.0900271	0.0440965	-0.125326
GLM	Tdurum_contig5008_556	1A	65	0.000200051	3.69886	0.222222	0.0900176	0.0440965	-0.0585955
GLM	Kukri_rep_c107771_588	1A	65	0.000202578	3.69341	0.225309	0.0898574	0.0440965	0.0585149
GLM	RFL_Contig2971_282	1B	123	0.000224719	3.64836	0.0555556	0.0885347	0.0475185	0.106756
MLMM	BS00070861_51	2B	108	0.000226544	3.64485	0.0833333	NA	0.279443	NA
SUPER	BS00070861_51	2B	108	0.000226544	3.64485	0.0833333	NA	0.279443	NA
MLM	Tdurum_contig46611_1061	7A	134	0.000227931	3.6422	0.095679	0.148275	0.168692	0.104299
BLINK	Kukri_rep_c105243_341	6B	66	0.000236344	3.62646	0.225309	NA	0.218648	NA
GLM	BS00073898_51	3A	91	0.000290152	3.53737	0.175926	0.0852874	0.0567332	-0.0667105
GLM	BS00009247_51	2B	109	0.000291089	3.53597	0.280864	0.0852466	0.0567332	-0.053676
GLM	Excalibur_c43822_370	4A	164	0.000291293	3.53567	0.0895062	0.0852377	0.0567332	0.0875497
FarmCPU	RFL_Contig2612_826	2B	113	0.000296115	3.52854	0.253086	NA	0.192548	-0.0426701
MLMM	BS00064162_51	1B	95	0.000301205	3.52114	0.058642	NA	0.318459	NA
SUPER	BS00064162_51	1B	95	0.000301205	3.52114	0.058642	NA	0.318459	NA
FarmCPU	Tdurum_contig7144_602	2B	108	0.000302026	3.51996	0.111111	NA	0.192548	0.0463086
FarmCPU	BS00070861_51	2B	108	0.000312197	3.50557	0.0833333	NA	0.192548	0.0543608
GLM	Excalibur_c96303_224	4A	52	0.000312903	3.50459	0.151235	0.0843313	0.0583001	-0.0693748
GLM	wsnp_Ex_c831_1625061	5B	11	0.000316308	3.49989	0.0524691	0.0841944	0.0583001	0.108954
MLM	wsnp_Ex_c19371_28311667	2B	39	0.00032103	3.49345	0.104938	0.144213	0.20062	0.0962277
BLINK	wsnp_Ex_c1383_2651887	6B	91	0.000321235	3.49318	0.141975	NA	0.264162	NA
GLM	RAC875_c27297_2153	2B	99	0.000337161	3.47216	0.0679012	0.083387	0.0583001	-0.0990493
GLM	BobWhite_c2423_99	2B	100	0.000337161	3.47216	0.0679012	0.083387	0.0583001	0.0990493
GLM	BS00003088_51	5A	115	0.000338725	3.47015	0.154321	0.0833286	0.0583001	-0.0660978
MLM	BS00003088_51	5A	115	0.00034622	3.46065	0.154321	0.143321	0.20062	-0.0842449
GLM	Kukri_c25451_119	7B	98	0.000351539	3.45403	0.234568	0.0828596	0.0591304	-0.0577496
MLMM	BS00041355_51	1B	75	0.000363131	3.43994	0.0524691	NA	0.335941	NA
SUPER	BS00041355_51	1B	75	0.000363131	3.43994	0.0524691	NA	0.335941	NA
MLM	RAC875_c48025_483	4B	115	0.000366476	3.43595	0.0462963	0.142651	0.20062	-0.137516
MLM	BS00080621_51	7B	105	0.000411099	3.38605	0.0925926	0.141298	0.20062	0.0963476
FarmCPU	wsnp_Ex_c3834_6971470	5B	77	0.000415274	3.38167	0.287037	NA	0.236419	0.0563983
GLM	Kukri_c4581_737	5B	118	0.000428289	3.36826	0.0987654	0.0803712	0.0662318	-0.0771111
GLM	BS00021735_51	5B	118	0.000428289	3.36826	0.0987654	0.0803712	0.0662318	0.0771111
GLM	BS00063744_51	7B	98	0.000429693	3.36684	0.237654	0.08033	0.0662318	-0.0562987
GLM	wsnp_Ex_c14812_22928900	5A	43	0.000443256	3.35335	0.058642	0.0799394	0.0662318	0.106982
GLM	RAC875_c16536_80	5B	120	0.000449087	3.34767	0.108025	0.0797752	0.0662318	-0.0743555
GLM	RAC875_c29099_1366	3D	5	0.000463679	3.33378	0.154321	0.0793736	0.0662318	-0.0637044
MLMM	IAAV8967	6B	57	0.000467835	3.32991	0.175926	NA	0.384716	NA
SUPER	IAAV8967	6B	57	0.000467835	3.32991	0.175926	NA	0.384716	NA
GLM	wsnp_Ex_c19371_28311667	2B	39	0.000470213	3.32771	0.104938	0.0791979	0.0662318	0.0771125
GLM	wsnp_Ex_c3175_5864335	5B	177	0.00048808	3.31151	0.219136	0.0787301	0.0662318	0.0558742
BLINK	BS00083715_51	5B	11	0.000493053	3.30711	0.138889	NA	0.331735	NA
BLINK	RFL_Contig4911_357	5B	11	0.000493053	3.30711	0.138889	NA	0.331735	NA
GLM	Tdurum_contig28353_1628	5B	119	0.000503165	3.29829	0.101852	0.0783484	0.0662318	-0.0744177
GLM	Kukri_c39321_112	6B	59	0.000514747	3.28841	0.095679	0.0780633	0.0662318	0.086409
GLM	wsnp_Ex_c64815_63464750	7B	73	0.000527869	3.27747	0.182099	0.077748	0.0662318	0.0604954
GLM	BobWhite_rep_c65994_267	6B	62	0.00053012	3.27563	0.0771605	0.0776947	0.0662318	0.0881994
MLM	BS00065551_51	5B	77	0.000549199	3.26027	0.20679	0.137903	0.20062	0.0935905
BLINK	wsnp_Ex_c27298_36506245	5A	67	0.000549346	3.26015	0.283951	NA	0.338809	NA
GLM	BS00070861_51	2B	108	0.000551754	3.25825	0.0833333	0.0771942	0.0662318	0.0864989
GLM	wsnp_Ex_c6548_11355524	5B	52	0.000558287	3.25314	0.216049	0.077047	0.0662318	0.0564062
MLM	Kukri_c4581_737	5B	118	0.000565687	3.24742	0.0987654	0.137557	0.20062	-0.107393
MLM	BS00021735_51	5B	118	0.000565687	3.24742	0.0987654	0.137557	0.20062	0.107393
MLM	BS00041355_51	1B	75	0.00056856	3.24522	0.0524691	0.137498	0.20062	-0.132601
GLM	wsnp_Ex_rep_c67098_65573819	1B	111	0.000573852	3.2412	0.0895062	0.0767032	0.0662318	0.0812954
GLM	wsnp_Ex_c10886_17694220	4A	50	0.000573964	3.24112	0.348765	0.0767007	0.0662318	-0.0481678
FarmCPU	BS00063208_51	7B	92	0.000580429	3.23625	0.290123	NA	0.306839	-0.0405383
GLM	wsnp_Ra_c3766_6947263	6B	59	0.000586349	3.23184	0.111111	0.076434	0.0662318	0.0749828
GLM	wsnp_CAP11_c1196_692246	7B	73	0.000601325	3.22089	0.17284	0.076119	0.0662318	0.0615969
MLM	wsnp_Ra_rep_c74497_72390803	2B	119	0.000603866	3.21906	0.342593	0.136795	0.20062	0.0618383
GLM	wsnp_CD454152A_Ta_2_1	5A	101	0.000613697	3.21205	0.188272	0.0758648	0.0662318	-0.0589165
GLM	tplb0024j12_840	4A	50	0.000624932	3.20417	0.324074	0.0756384	0.0662318	0.0499373
MLM	Tdurum_contig28353_1628	5B	119	0.000628006	3.20204	0.101852	0.136338	0.20062	-0.102431
MLMM	RFL_Contig2971_282	1B	123	0.000638137	3.19509	0.0555556	NA	0.430318	NA
SUPER	RFL_Contig2971_282	1B	123	0.000638137	3.19509	0.0555556	NA	0.430318	NA
MLMM	wsnp_Ex_c27298_36506245	5A	67	0.000639576	3.19411	0.283951	NA	0.430318	NA
SUPER	wsnp_Ex_c27298_36506245	5A	67	0.000639576	3.19411	0.283951	NA	0.430318	NA
FarmCPU	wsnp_Ex_c19371_28311667	2B	39	0.00064706	3.18906	0.104938	NA	0.319259	0.0433931
GLM	BS00099782_51	5B	93	0.000647397	3.18883	0.185185	0.075198	0.0662318	-0.0580961
GLM	wsnp_Ku_rep_c101212_88410320	5B	77	0.000651168	3.18631	0.209877	0.0751256	0.0662318	-0.0569381
GLM	BS00065551_51	5B	77	0.000658956	3.18114	0.20679	0.0749774	0.0662318	0.0569317
MLM	wsnp_Ku_c1876_3666308	6B	71	0.000662737	3.17866	0.101852	0.135711	0.20062	0.0974433
MLM	BS00072840_51	2B	161	0.000673926	3.17139	0.0771605	0.135516	0.20062	0.117812
GLM	RAC875_c36779_148	5B	90	0.000679579	3.16776	0.216049	0.0745935	0.0662318	-0.0544205
MLM	Kukri_rep_c117022_97	3D	0	0.000687411	3.16278	0.0524691	0.135286	0.20062	0.122833
GLM	Kukri_c39882_203	4A	50	0.000687638	3.16264	0.324074	0.0744467	0.0662318	-0.0491506
GLM	RAC875_c27743_249	5B	118	0.000692486	3.15959	0.126543	0.0743593	0.0662318	0.068847
GLM	Excalibur_c32366_122	4A	49	0.000697581	3.15641	0.361111	0.074268	0.0662318	0.046999
GLM	Excalibur_c56310_57	5B	93	0.00069974	3.15506	0.182099	0.0742296	0.0662318	-0.0578044
MLM	Ra_c110766_321	1A	106	0.000700949	3.15431	0.108025	0.135059	0.20062	-0.096399
MLM	BS00070861_51	2B	108	0.000706297	3.15101	0.0833333	0.13497	0.20062	0.107241
GLM	Tdurum_contig69079_300	5A	53	0.000714352	3.14609	0.0740741	0.0739724	0.0662318	0.0867997
GLM	Kukri_c88294_60	3D	5	0.00071575	3.14524	0.145062	0.0739481	0.0662318	-0.0627489
GLM	Kukri_c8870_721	3D	6	0.000717736	3.14404	0.166667	0.0739137	0.0662318	-0.0588212
GLM	BS00087043_51	5B	93	0.000717892	3.14394	0.17284	0.0739109	0.0662318	0.0586067
MLM	RAC875_c16536_80	5B	120	0.000724836	3.13976	0.108025	0.134669	0.20062	-0.102066
MLM	RAC875_c14852_693	6B	63	0.000731892	3.13555	0.0740741	0.134557	0.20062	0.101295
GLM	BobWhite_c47456_121	5B	77	0.00073982	3.13087	0.212963	0.0735368	0.0662318	0.0557077
GLM	Kukri_c2634_487	4A	50	0.000740607	3.13041	0.330247	0.0735236	0.0662318	0.048581
GLM	RFL_Contig2612_826	2B	113	0.000741569	3.12985	0.253086	0.0735075	0.0662318	-0.0523491
GLM	IAAV7376	4A	50	0.000744253	3.12828	0.330247	0.0734626	0.0662318	0.0489438
GLM	Tdurum_contig68217_361	6B	86	0.000746263	3.12711	0.0925926	0.0734291	0.0662318	-0.0807011
GLM	CAP7_c3697_87	6B	86	0.000746263	3.12711	0.0925926	0.0734291	0.0662318	0.0807011
GLM	BS00010925_51	4A	52	0.000749148	3.12543	0.166667	0.0733811	0.0662318	0.0614695
GLM	Tdurum_contig46030_580	3B	100	0.000751719	3.12394	0.182099	0.0733386	0.0662318	-0.059438
FarmCPU	Kukri_c79308_278	1B	10	0.000761546	3.1183	0.117284	NA	0.336092	0.0492912
MLM	BS00063423_51	5B	50	0.000776495	3.10986	0.0740741	0.13387	0.20448	-0.110806
BLINK	Tdurum_contig14130_315	5B	11	0.000781086	3.1073	0.141975	NA	0.444678	NA
GLM	Excalibur_rep_c67048_452	3D	5	0.000786026	3.10456	0.157407	0.0727843	0.067615	0.0624227
GLM	RAC875_c91986_410	5B	93	0.000793208	3.10061	0.179012	0.0726714	0.067615	0.0566638
GLM	RAC875_c32320_88	5B	93	0.000798005	3.09799	0.179012	0.0725966	0.067615	-0.0566346
MLM	wsnp_Ku_rep_c73313_72887199	2B	99	0.000801233	3.09624	0.219136	0.133506	0.20448	0.0889786
GLM	wsnp_Ku_c3294_6125586	5B	93	0.000809991	3.09152	0.169753	0.0724116	0.067615	0.0574655
FarmCPU	BobWhite_rep_c64260_207	5B	76	0.000811175	3.09089	0.287037	NA	0.336092	-0.0511282
GLM	D_contig52360_374	3D	4	0.000813098	3.08986	0.160494	0.0723641	0.067615	0.0620955
FarmCPU	Kukri_c31059_130	2B	113	0.000817412	3.08756	0.259259	NA	0.336092	-0.0387211
GLM	wsnp_Ku_c9208_15488367	4A	52	0.000822411	3.08491	0.138889	0.0722229	0.0676296	-0.0668866
GLM	BobWhite_c23903_443	5B	91	0.000843055	3.07414	0.225309	0.0719155	0.0680043	-0.0533443
GLM	Kukri_c5757_530	7A	121	0.000851881	3.06962	0.175926	0.0717865	0.0680043	0.0597091
GLM	Ra_c18658_1048	6B	85	0.000865092	3.06294	0.101852	0.0715958	0.0680043	-0.0723916
MLMM	Tdurum_contig93532_89	1B	114	0.000867425	3.06177	0.0555556	NA	0.466708	NA
SUPER	Tdurum_contig93532_89	1B	114	0.000867425	3.06177	0.0555556	NA	0.466708	NA
MLMM	Excalibur_c11980_619	1B	114	0.000867425	3.06177	0.0555556	NA	0.466708	NA
SUPER	Excalibur_c11980_619	1B	114	0.000867425	3.06177	0.0555556	NA	0.466708	NA
GLM	Kukri_rep_c72553_368	5B	118	0.000871126	3.05992	0.12037	0.0715097	0.0680043	0.0670049
GLM	CAP12_c1085_283	1B	134	0.000874105	3.05844	0.0771605	0.0714675	0.0680043	0.0867252
GLM	Tdurum_contig42092_348	5B	52	0.000882098	3.05448	0.231481	0.0713547	0.0680043	0.0530919
GLM	IAAV125	4A	50	0.000914614	3.03876	0.37037	0.0709067	0.0694172	-0.0454963
MLM	Kukri_c33550_601	4B	104	0.000915897	3.03815	0.0802469	0.131958	0.2057	0.10044
GLM	Excalibur_c32735_603	4A	52	0.000925329	3.0337	0.148148	0.0707627	0.0694172	-0.0646333
GLM	Tdurum_contig42153_5854	2A	52	0.000930656	3.03121	0.126543	0.0706917	0.0694172	-0.0681912
GLM	Excalibur_c49622_60	7B	73	0.000937943	3.02782	0.17284	0.0705952	0.0694172	0.0600509
MLM	RAC875_c27743_249	5B	118	0.000963324	3.01623	0.126543	0.131375	0.2057	0.089805
FarmCPU	BS00031814_51	2B	97	0.000964785	3.01557	0.42284	NA	0.362696	-0.0303769
MLM	Kukri_c45262_340	5B	129	0.000964795	3.01557	0.0432099	0.131357	0.2057	-0.12627
GLM	IAAV8378	5B	77	0.000978648	3.00937	0.219136	0.0700702	0.0709308	0.0532266
FarmCPU	Ra_c4051_1010	2B	108	0.000980126	3.00872	0.0740741	NA	0.362696	-0.0508989
GLM	Kukri_c49010_266	2B	109	0.000985579	3.00631	0.234568	0.0699831	0.0709308	0.0541416
MLM	wsnp_Ku_rep_c101212_88410320	5B	77	0.000987389	3.00551	0.209877	0.13109	0.2057	-0.086973
GLM	wsnp_BE442666A_Ta_2_1	4A	52	0.000990772	3.00403	0.157407	0.0699182	0.0709308	-0.0646335
MLM	RAC875_c8121_1997	3B	95	0.000990839	3.004	0.141975	0.13105	0.2057	-0.0819433
BLINK	Tdurum_contig77234_467	6B	66	0.000992142	3.00343	0.16358	NA	0.524489	NA
MLMM	IAAV1683	1B	114	0.000993621	3.00278	0.058642	NA	0.466708	NA
MLMM	Tdurum_contig10036_1614	1B	114	0.000993621	3.00278	0.058642	NA	0.466708	NA
SUPER	IAAV1683	1B	114	0.000993621	3.00278	0.058642	NA	0.466708	NA
SUPER	Tdurum_contig10036_1614	1B	114	0.000993621	3.00278	0.058642	NA	0.466708	NA
GLM	CAP11_c5598_321	4A	52	0.000996731	3.00142	0.145062	0.0698441	0.0709308	-0.0653526
MLMM	wsnp_Ex_c19371_28311667	2B	39	0.00100896	2.99612	0.104938	NA	0.466708	NA
SUPER	wsnp_Ex_c19371_28311667	2B	39	0.00100896	2.99612	0.104938	NA	0.466708	NA
GLM	BS00041355_51	1B	75	0.00101107	2.99522	0.0524691	0.0696678	0.0712657	-0.0991101
