# Supplementary material for: Genome-Wide Association Analysis and Genomic Prediction for Adult-Plant Resistance to Septoria Tritici Blotch and Powdery Mildew in Winter Wheat
Source: Front Genet. 2021 May 12;12:661742. doi: 10.3389/fgene.2021.661742 (PMC8149967; doi:10.3389/fgene.2021.661742)
Supplement: Supplementary file 1 [file Data_Sheet_1.ZIP › Supplementary files/Supplementary table 15. PM GWAS result for Lithuania two years combined.xlsx]

## Sheet: GAPIT.Blink.PM_LT1.LT2.GWAS.Res
Supplementary table 15. GWAS result for PM disease score combined from Lithuania in two years (2019-20).
Models	SNP	Chr	Position	P.value	-LOG10(P)	MAF	R²	FDR adjusted P-values	Allelic effect
SUPER	Kukri_c6266_260	5A	97	6.89023e-05	4.16177	0.471519	NA	0.509946	NA
MLMM	Kukri_c6266_260	5A	97	6.89023e-05	4.16177	0.471519	NA	0.509946	NA
SUPER	wsnp_Ex_c790_1554988	5A	98	0.000142094	3.84742	0.496835	NA	0.525819	NA
MLMM	wsnp_Ex_c790_1554988	5A	98	0.000142094	3.84742	0.496835	NA	0.525819	NA
GLM	Kukri_c6266_260	5A	97	0.000232293	3.63396	0.471519	0.0754745	0.626762	0.376233
FarmCPU	Kukri_c6266_260	5A	97	0.000235181	3.6286	0.471519	NA	0.658411	0.376233
BLINK	Kukri_c6266_260	5A	97	0.000235181	3.6286	0.471519	NA	0.658411	NA
GLM	BS00022110_51	5A	49	0.000284402	3.54607	0.158228	0.0732678	0.626762	-0.437823
FarmCPU	BS00022110_51	5A	49	0.000293849	3.53188	0.158228	NA	0.658411	-0.437823
BLINK	BS00022110_51	5A	49	0.000293849	3.53188	0.158228	NA	0.658411	NA
GLM	wsnp_Ex_c790_1554988	5A	98	0.000312263	3.50548	0.496835	0.0722519	0.626762	0.370734
FarmCPU	wsnp_Ex_c790_1554988	5A	98	0.000325544	3.48739	0.496835	NA	0.658411	0.370734
BLINK	wsnp_Ex_c790_1554988	5A	98	0.000325544	3.48739	0.496835	NA	0.658411	NA
GLM	Excalibur_c15048_488	2D	38	0.000338744	3.47013	0.056962	0.0713686	0.626762	-0.631799
FarmCPU	Excalibur_c15048_488	2D	38	0.00035585	3.44873	0.056962	NA	0.658411	-0.631799
BLINK	Excalibur_c15048_488	2D	38	0.00035585	3.44873	0.056962	NA	0.658411	NA
MLM	Kukri_c6266_260	5A	97	0.000409625	3.38761	0.471519	0.0729627	0.899194	0.357863
SUPER	BS00022110_51	5A	49	0.000419945	3.37681	0.158228	NA	0.906045	NA
MLMM	BS00022110_51	5A	49	0.000419945	3.37681	0.158228	NA	0.906045	NA
MLM	wsnp_Ku_c35386_44598937	5A	61	0.000433309	3.3632	0.382911	0.0723246	0.899194	-0.336325
SUPER	wsnp_Ku_c35386_44598937	5A	61	0.000509791	3.29261	0.382911	NA	0.906045	NA
MLMM	wsnp_Ku_c35386_44598937	5A	61	0.000509791	3.29261	0.382911	NA	0.906045	NA
MLM	wsnp_Ex_c790_1554988	5A	98	0.000700359	3.15468	0.496835	0.066905	0.899194	0.344245
MLM	BS00022110_51	5A	49	0.000904851	3.04342	0.158228	0.0640367	0.899194	-0.443321
GLM	wsnp_Ku_c35386_44598937	5A	61	0.000911358	3.04031	0.382911	0.0607515	0.740419	-0.297821
SUPER	Excalibur_c15048_488	2D	38	0.000991022	3.00392	0.056962	NA	0.906045	NA
MLMM	Excalibur_c15048_488	2D	38	0.000991022	3.00392	0.056962	NA	0.906045	NA
