# Supplementary material for: Genome-Wide Association Analysis and Genomic Prediction for Adult-Plant Resistance to Septoria Tritici Blotch and Powdery Mildew in Winter Wheat
Source: Front Genet. 2021 May 12;12:661742. doi: 10.3389/fgene.2021.661742 (PMC8149967; doi:10.3389/fgene.2021.661742)
Supplement: Supplementary file 1 [file Data_Sheet_1.ZIP › Supplementary files/Supplementary table 16. PM GWAS result for Lithuania and Estonia tested in 2019 combined.xlsx]

## Sheet: GAPIT.Blink.PM_LT1.ES1.GWAS.Res
Supplementary table 16. GWAS result for PM disease score from Lithuania and Estonia combined tested in 2019.
Models	SNP	Chr	Position	P.value	-LOG10(P)	MAF	R²	FDR adjusted P-values	Allelic effect
GLM	RFL_Contig2834_890	7A	220	4.24618e-05	4.372	0.256329	0.079533	0.148339	-0.469487
GLM	wsnp_Ex_c14340_22315611	3A	89	6.63535e-05	4.17814	0.110759	0.0753053	0.148339	0.720184
GLM	wsnp_Ex_rep_c66907_65324299	3A	89	7.01023e-05	4.15427	0.107595	0.0747872	0.148339	0.728505
GLM	wsnp_Ex_c2502_4675968	3A	89	0.000112931	3.94719	0.113924	0.0703138	0.148339	0.684809
GLM	BobWhite_c8340_511	3A	91	0.000120258	3.91988	0.110759	0.069727	0.148339	-0.691936
GLM	RAC875_c842_1476	3A	89	0.000120258	3.91988	0.110759	0.069727	0.148339	-0.691936
GLM	IAAV3900	3A	91	0.000197065	3.70539	0.107595	0.0651414	0.188481	-0.666067
GLM	Excalibur_c26754_433	3A	89	0.000225284	3.64727	0.107595	0.0639064	0.188481	-0.663008
GLM	Excalibur_c15048_488	2D	38	0.000229203	3.63978	0.056962	0.0637475	0.188481	-0.684618
FarmCPU	RFL_Contig2834_890	7A	220	0.000248579	3.60454	0.256329	NA	0.799373	-0.469487
BLINK	RFL_Contig2834_890	7A	220	0.000248579	3.60454	0.256329	NA	0.799373	NA
MLM	IACX5996	7A	226	0.000290821	3.53637	0.113924	0.0621282	0.930267	-0.76605
GLM	Tdurum_contig25432_1218	5B	20	0.000373436	3.42778	0.085443	0.0592727	0.247449	-0.558678
GLM	Tdurum_contig25432_1377	5B	20	0.000373436	3.42778	0.085443	0.0592727	0.247449	0.558678
FarmCPU	wsnp_Ex_c14340_22315611	3A	89	0.000376158	3.42463	0.110759	NA	0.799373	0.720184
BLINK	wsnp_Ex_c14340_22315611	3A	89	0.000376158	3.42463	0.110759	NA	0.799373	NA
FarmCPU	wsnp_Ex_rep_c66907_65324299	3A	89	0.0003957	3.40263	0.107595	NA	0.799373	0.728505
BLINK	wsnp_Ex_rep_c66907_65324299	3A	89	0.0003957	3.40263	0.107595	NA	0.799373	NA
MLMM	RFL_Contig1338_2062	1D	33	0.00044439	3.35224	0.14557	NA	0.895806	NA
SUPER	RFL_Contig1338_2062	1D	33	0.00044439	3.35224	0.14557	NA	0.895806	NA
MLM	Kukri_c11451_1882	7A	228	0.000457783	3.33934	0.113924	0.0579531	0.930267	0.748583
GLM	Kukri_rep_c72996_252	6D	134	0.00051815	3.28554	0.110759	0.0562957	0.247449	-0.489061
FarmCPU	wsnp_Ex_c2502_4675968	3A	89	0.00061209	3.21318	0.113924	NA	0.799373	0.684809
BLINK	wsnp_Ex_c2502_4675968	3A	89	0.00061209	3.21318	0.113924	NA	0.799373	NA
GLM	wsnp_Ex_c17176_25816766	7B	134	0.000630081	3.2006	0.0981013	0.0545279	0.247449	-0.475275
FarmCPU	BobWhite_c8340_511	3A	91	0.000648052	3.18839	0.110759	NA	0.799373	-0.691936
FarmCPU	RAC875_c842_1476	3A	89	0.000648052	3.18839	0.110759	NA	0.799373	-0.691936
BLINK	BobWhite_c8340_511	3A	91	0.000648052	3.18839	0.110759	NA	0.799373	NA
BLINK	RAC875_c842_1476	3A	89	0.000648052	3.18839	0.110759	NA	0.799373	NA
MLMM	RAC875_c8145_1201	7B	134	0.000660367	3.18021	0.0601266	NA	0.895806	NA
SUPER	RAC875_c8145_1201	7B	134	0.000660367	3.18021	0.0601266	NA	0.895806	NA
GLM	Kukri_rep_c109397_59	5B	6	0.000690138	3.16106	0.0759494	0.0537076	0.247449	-0.553524
GLM	Ku_c43151_811	7A	217	0.000719101	3.14321	0.28481	0.0533377	0.247449	0.378257
MLM	RAC875_c8145_1201	7B	134	0.000769356	3.11387	0.0601266	0.0532243	0.930267	-0.635362
MLMM	wsnp_Ex_c790_1554988	5A	98	0.000817392	3.08757	0.490506	NA	0.895806	NA
SUPER	wsnp_Ex_c790_1554988	5A	98	0.000817392	3.08757	0.490506	NA	0.895806	NA
GLM	Kukri_c80104_809	3A	91	0.00086311	3.06393	0.120253	0.0516996	0.247449	0.570535
GLM	Excalibur_c3948_1315	5B	20	0.000880943	3.05505	0.0917722	0.0515165	0.247449	0.500062
GLM	Ra_c2110_1660	2B	93	0.000903899	3.04388	0.265823	0.0512863	0.247449	0.399366
GLM	wsnp_Ku_c64203_64579087	5B	6	0.0009352	3.0291	0.0727848	0.0509819	0.247449	-0.536054
GLM	BobWhite_rep_c49102_169	3A	91	0.00094234	3.02579	0.117089	0.0509139	0.247449	0.573935
GLM	Kukri_c34195_357	3A	91	0.00094234	3.02579	0.117089	0.0509139	0.247449	-0.573935
GLM	BS00110405_51	3A	91	0.000987033	3.00567	0.148734	0.0505	0.247449	-0.504054
FarmCPU	IAAV3900	3A	91	0.00101142	2.99507	0.107595	NA	0.827815	-0.666067
BLINK	IAAV3900	3A	91	0.00101142	2.99507	0.107595	NA	0.827815	NA
