# Supplementary material for: Genome-Wide Association Analysis and Genomic Prediction for Adult-Plant Resistance to Septoria Tritici Blotch and Powdery Mildew in Winter Wheat
Source: Front Genet. 2021 May 12;12:661742. doi: 10.3389/fgene.2021.661742 (PMC8149967; doi:10.3389/fgene.2021.661742)
Supplement: Supplementary file 1 [file Data_Sheet_1.ZIP › Supplementary files/Supplementary table 17. PM GWAS result for lithuania and Estonia tested for two years combined.xlsx]

## Sheet: GAPIT.Blink.BLUE_PM.GWAS.Result
Supplementary table 17. GWAS result for PM disease score combined from three locations (Lithuania for two years & Estonia in 2019).
Models	SNP	Chr	Position	P.value	-LOG10(P)	MAF	R²	FDR adjusted P-values	Allelic effect
SUPER	RAC875_c8145_1201	7B	134	6.097e-05	4.21488	0.052795	NA	0.451239	NA
MLMM	RAC875_c8145_1201	7B	134	6.097e-05	4.21488	0.052795	NA	0.451239	NA
GLM	Excalibur_c15048_488	2D	38	8.15397e-05	4.08863	0.0621118	0.0743802	0.544983	-0.625858
MLM	RAC875_c8145_1201	7B	134	0.000120732	3.91818	0.052795	0.0737379	0.893541	-0.706232
GLM	RAC875_c8145_1201	7B	134	0.000161118	3.79286	0.052795	0.0679389	0.544983	-0.622473
FarmCPU	Excalibur_c15048_488	2D	38	0.000165425	3.7814	0.0621118	NA	0.855324	-0.625858
BLINK	Excalibur_c15048_488	2D	38	0.000165425	3.7814	0.0621118	NA	0.855324	NA
SUPER	wsnp_Ex_c790_1554988	5A	98	0.000292246	3.53425	0.496894	NA	0.819268	NA
MLMM	wsnp_Ex_c790_1554988	5A	98	0.000292246	3.53425	0.496894	NA	0.819268	NA
GLM	RFL_Contig2834_890	7A	220	0.000311102	3.5071	0.245342	0.061795	0.544983	-0.366727
SUPER	Kukri_c6266_260	5A	97	0.000332091	3.47874	0.47205	NA	0.819268	NA
MLMM	Kukri_c6266_260	5A	97	0.000332091	3.47874	0.47205	NA	0.819268	NA
FarmCPU	RAC875_c8145_1201	7B	134	0.000332645	3.47802	0.052795	NA	0.855324	-0.622473
BLINK	RAC875_c8145_1201	7B	134	0.000332645	3.47802	0.052795	NA	0.855324	NA
GLM	Kukri_rep_c109397_59	5B	6	0.000520436	3.28363	0.0807453	0.0570472	0.544983	-0.490202
FarmCPU	RFL_Contig2834_890	7A	220	0.000645562	3.19006	0.245342	NA	0.855324	-0.366727
BLINK	RFL_Contig2834_890	7A	220	0.000645562	3.19006	0.245342	NA	0.855324	NA
GLM	Tdurum_contig82812_213	2A	99	0.000673267	3.17181	0.385093	0.0546908	0.544983	-0.289413
GLM	wsnp_Ex_c790_1554988	5A	98	0.000739311	3.13117	0.496894	0.0538376	0.544983	0.324732
GLM	Tdurum_contig25432_1377	5B	20	0.000756713	3.12107	0.0900621	0.0536258	0.544983	0.458006
GLM	Tdurum_contig25432_1218	5B	20	0.000756713	3.12107	0.0900621	0.0536258	0.544983	-0.458006
GLM	wsnp_Ku_c64203_64579087	5B	6	0.000807124	3.09306	0.0776398	0.0530392	0.544983	-0.470153
GLM	wsnp_BG314532A_Ta_2_1	2A	99	0.000874025	3.05848	0.388199	0.052316	0.544983	0.281522
MLM	wsnp_Ex_c790_1554988	5A	98	0.000901574	3.045	0.496894	0.0543154	0.911389	0.32579
SUPER	RFL_Contig2834_890	7A	220	0.000993398	3.00288	0.245342	NA	0.887884	NA
MLMM	RFL_Contig2834_890	7A	220	0.000993398	3.00288	0.245342	NA	0.887884	NA
