# Supplementary material for: Genome-Wide Association Analysis and Genomic Prediction for Adult-Plant Resistance to Septoria Tritici Blotch and Powdery Mildew in Winter Wheat
Source: Front Genet. 2021 May 12;12:661742. doi: 10.3389/fgene.2021.661742 (PMC8149967; doi:10.3389/fgene.2021.661742)
Supplement: Supplementary file 1 [file Data_Sheet_1.ZIP › Supplementary files/Supplementary table 18. PM GWAS result for all environments combined.xlsx]

## Sheet: GAPIT.Blink.PM_Combined.GWAS.Re
Supplementary table 18. GWAS result for the over all environments combined PM disease score with six models.
Models	SNP	Chr	Position	P.value	-LOG10(P)	MAF	R²	FDR adjusted P-values	Allelic effect
BLINK	RFL_Contig2834_890	7A	220	1.25073e-07	6.90284	0.251553	NA	0.000925664	NA
FarmCPU	Excalibur_c1451_660	2D	81	5.64448e-06	5.24838	0.273292	NA	0.0417748	0.297324
FarmCPU	BS00076772_51	3A	148	1.16916e-05	4.93213	0.21118	NA	0.0432646	0.24168
FarmCPU	BS00034255_51	4B	62	2.12757e-05	4.67212	0.167702	NA	0.0524871	0.366088
GLM	RFL_Contig2834_890	7A	220	2.29498e-05	4.63922	0.251553	0.0906055	0.169851	-0.363557
BLINK	BobWhite_c28250_220	2D	83	4.08996e-05	4.38828	0.381988	NA	0.115245	NA
FarmCPU	BobWhite_c26534_532	7B	141	4.45606e-05	4.35105	0.173913	NA	0.0652254	0.226362
FarmCPU	RFL_Contig2834_890	7A	220	5.10439e-05	4.29206	0.251553	NA	0.0652254	-0.227876
FarmCPU	BobWhite_c15773_166	2A	144	5.28784e-05	4.27672	0.0745342	NA	0.0652254	0.322781
BLINK	BobWhite_rep_c50186_469	2D	83	5.7826e-05	4.23788	0.400621	NA	0.115245	NA
BLINK	Kukri_rep_c72996_252	6D	134	6.2286e-05	4.20561	0.108696	NA	0.115245	NA
GLM	Ku_c43151_811	7A	217	8.54296e-05	4.06839	0.291925	0.0773712	0.316132	0.331524
SUPER	RFL_Contig2834_890	7A	220	0.000114301	3.94195	0.251553	NA	0.700535	NA
MLMM	RFL_Contig2834_890	7A	220	0.000114301	3.94195	0.251553	NA	0.700535	NA
BLINK	BobWhite_rep_c51247_189	2D	83	0.000152064	3.81797	0.413043	NA	0.175804	NA
BLINK	Kukri_rep_c73433_61	2D	77	0.000175946	3.75462	0.39441	NA	0.175804	NA
BLINK	RAC875_c5342_1312	2D	81	0.000177455	3.75091	0.434783	NA	0.175804	NA
FarmCPU	Kukri_c17962_379	4A	114	0.00020306	3.69237	0.180124	NA	0.196599	-0.311889
BLINK	tplb0062d15_1382	2D	76	0.000206428	3.68523	0.450311	NA	0.175804	NA
FarmCPU	wsnp_Ex_c25043_34305764	2B	173	0.000212511	3.67262	0.223602	NA	0.196599	0.175411
BLINK	Tdurum_contig10246_1749	2D	71	0.000231861	3.63477	0.437888	NA	0.175804	NA
SUPER	Ku_c43151_811	7A	217	0.000244378	3.61194	0.291925	NA	0.700535	NA
MLMM	Ku_c43151_811	7A	217	0.000244378	3.61194	0.291925	NA	0.700535	NA
FarmCPU	BobWhite_c8202_245	5A	35	0.000279654	3.55338	0.267081	NA	0.229969	0.233069
BLINK	wsnp_BE517946D_Ta_1_2	2D	80	0.000322103	3.49201	0.437888	NA	0.175804	NA
GLM	Kukri_rep_c72996_252	6D	134	0.000329143	3.48262	0.108696	0.0641185	0.553655	-0.380002
BLINK	Excalibur_c1451_660	2D	81	0.000352039	3.45341	0.273292	NA	0.175804	NA
BLINK	RAC875_c15525_271	6D	134	0.000361134	3.44233	0.114907	NA	0.175804	NA
BLINK	wsnp_BE426620D_Ta_2_2	2D	86	0.000381909	3.41804	0.273292	NA	0.175804	NA
SUPER	Kukri_rep_c68371_1242	7A	220	0.000415715	3.3812	0.177019	NA	0.700535	NA
MLMM	Kukri_rep_c68371_1242	7A	220	0.000415715	3.3812	0.177019	NA	0.700535	NA
BLINK	wsnp_Ra_c7200_12462543	6D	134	0.000416022	3.38088	0.118012	NA	0.175804	NA
BLINK	Excalibur_c53816_233	6D	134	0.000427575	3.36899	0.111801	NA	0.175804	NA
BLINK	RAC875_rep_c113188_81	6D	134	0.000427575	3.36899	0.111801	NA	0.175804	NA
BLINK	wsnp_Ex_c30754_39633791	6D	134	0.000427575	3.36899	0.111801	NA	0.175804	NA
BLINK	IAAV5158	6A	137	0.000427575	3.36899	0.111801	NA	0.175804	NA
SUPER	BS00061911_51	7A	220	0.000449812	3.34697	0.164596	NA	0.700535	NA
MLMM	BS00061911_51	7A	220	0.000449812	3.34697	0.164596	NA	0.700535	NA
BLINK	Kukri_rep_c101148_401	2D	80	0.000481654	3.31727	0.276398	NA	0.181808	NA
BLINK	Kukri_c3115_279	2D	76	0.000491423	3.30854	0.431677	NA	0.181808	NA
SUPER	wsnp_Ex_c790_1554988	5A	98	0.000504719	3.29695	0.496894	NA	0.700535	NA
MLMM	wsnp_Ex_c790_1554988	5A	98	0.000504719	3.29695	0.496894	NA	0.700535	NA
SUPER	Kukri_c6266_260	5A	97	0.000567925	3.24571	0.47205	NA	0.700535	NA
MLMM	Kukri_c6266_260	5A	97	0.000567925	3.24571	0.47205	NA	0.700535	NA
BLINK	Kukri_c34647_218	2D	80	0.000619012	3.2083	0.437888	NA	0.181808	NA
MLM	RFL_Contig2834_890	7A	220	0.000628745	3.20153	0.251553	0.0728155	0.948908	-0.328387
BLINK	BobWhite_c16917_732	2D	72	0.000633101	3.19853	0.462733	NA	0.181808	NA
GLM	BS00034255_51	4B	62	0.000633116	3.19852	0.167702	0.0578188	0.553655	0.444181
MLM	Kukri_rep_c68371_1242	7A	220	0.000635931	3.19659	0.177019	0.0526884	0.948908	0.319607
GLM	wsnp_BE445506A_Ta_2_2	7A	220	0.000645672	3.18999	0.273292	0.057631	0.553655	-0.288384
MLM	Ku_c43151_811	7A	217	0.000645868	3.18986	0.291925	0.0645446	0.948908	0.338372
BLINK	Excalibur_c11133_209	2D	76	0.00065091	3.18648	0.425466	NA	0.181808	NA
BLINK	RFL_Contig2460_547	2D	81	0.000655065	3.18372	0.270186	NA	0.181808	NA
GLM	IAAV5158	6A	137	0.000673273	3.17181	0.111801	0.0572311	0.553655	-0.368076
GLM	Excalibur_c53816_233	6D	134	0.000673273	3.17181	0.111801	0.0572311	0.553655	0.368076
GLM	RAC875_rep_c113188_81	6D	134	0.000673273	3.17181	0.111801	0.0572311	0.553655	0.368076
GLM	wsnp_Ex_c30754_39633791	6D	134	0.000673273	3.17181	0.111801	0.0572311	0.553655	0.368076
BLINK	Kukri_rep_c104727_91	2A	99	0.000674951	3.17073	0.0869565	NA	0.181808	NA
BLINK	RFL_Contig1490_386	6A	138	0.000700393	3.15466	0.118012	NA	0.181808	NA
SUPER	Tdurum_contig43252_1762	3B	37	0.000700542	3.15457	0.282609	NA	0.740673	NA
MLMM	Tdurum_contig43252_1762	3B	37	0.000700542	3.15457	0.282609	NA	0.740673	NA
MLM	BS00061911_51	7A	220	0.000710679	3.14833	0.164596	0.0530446	0.948908	0.333802
BLINK	Kukri_rep_c72959_145	2D	76	0.000715157	3.1456	0.453416	NA	0.181808	NA
BLINK	RAC875_c3257_1179	2D	80	0.000728707	3.13745	0.437888	NA	0.181808	NA
GLM	BS00030843_51	4B	63	0.000748377	3.12588	0.198758	0.0562223	0.553874	-0.366177
FarmCPU	Kukri_rep_c72996_252	6D	134	0.000762878	3.11755	0.108696	NA	0.516063	-0.237947
FarmCPU	wsnp_Ex_c2526_4715978	5A	100	0.000767017	3.11519	0.313665	NA	0.516063	-0.135557
BLINK	Kukri_rep_c70958_1044	2D	83	0.000769102	3.11402	0.282609	NA	0.181808	NA
BLINK	BS00065717_51	2D	77	0.000778943	3.10849	0.462733	NA	0.181808	NA
BLINK	Excalibur_c8720_1073	2D	80	0.000790383	3.10216	0.304348	NA	0.181808	NA
BLINK	RAC875_rep_c69388_134	2D	76	0.000799455	3.09721	0.450311	NA	0.181808	NA
BLINK	RAC875_c20076_907	2D	80	0.000810655	3.09116	0.279503	NA	0.181808	NA
BLINK	RFL_Contig3172_444	2D	78	0.000883094	3.05399	0.475155	NA	0.184699	NA
BLINK	Excalibur_c62255_986	2D	71	0.000934864	3.02925	0.462733	NA	0.184699	NA
BLINK	Kukri_c32355_1027	2D	76	0.000973283	3.01176	0.456522	NA	0.184699	NA
BLINK	RAC875_rep_c72115_351	2D	71	0.000973283	3.01176	0.456522	NA	0.184699	NA
BLINK	RAC875_c32340_462	2D	74	0.000973283	3.01176	0.456522	NA	0.184699	NA
BLINK	tplb0058k20_1741	2D	75	0.000973283	3.01176	0.456522	NA	0.184699	NA
MLM	Tdurum_contig43252_1762	3B	37	0.000988134	3.00518	0.282609	0.0374589	0.948908	0.261401
GLM	RAC875_c14852_693	6B	63	0.000992736	3.00317	0.0714286	0.0535387	0.642013	0.421818
