# Supplementary material for: Genome-Wide Association Analysis and Genomic Prediction for Adult-Plant Resistance to Septoria Tritici Blotch and Powdery Mildew in Winter Wheat
Source: Front Genet. 2021 May 12;12:661742. doi: 10.3389/fgene.2021.661742 (PMC8149967; doi:10.3389/fgene.2021.661742)
Supplement: Supplementary file 1 [file Data_Sheet_1.ZIP › Supplementary files/Supplementary table 2. STB GWA for Estonia (2020).xlsx]

## Sheet: GAPIT.Blink.ES2_STB_BLUE.GWAS.R
Supplementary table 2. GWAS result for STB disease score tested in Estonia in 2020.
Models	SNP	Chr	Position	P.value	-LOG10(P)	MAF	R²	FDR adjusted P-values	Allelic effect
MLMM	BS00065313_51	5A	63	1.88e-05	4.73	0.221154	NA	0.0386268	NA
MLMM	RAC875_c31670_389	5A	63	1.88e-05	4.73	0.221154	NA	0.0386268	NA
SUPER	BS00065313_51	5A	63	1.88e-05	4.73	0.221154	NA	0.0386268	NA
SUPER	RAC875_c31670_389	5A	63	1.88e-05	4.73	0.221154	NA	0.0386268	NA
MLMM	RAC875_c68120_285	5A	63	2.05e-05	4.69	0.221154	NA	0.0386268	NA
SUPER	RAC875_c68120_285	5A	63	2.05e-05	4.69	0.221154	NA	0.0386268	NA
MLMM	Excalibur_c2598_2052	5A	64	2.09e-05	4.68	0.211538	NA	0.0386268	NA
SUPER	Excalibur_c2598_2052	5A	64	2.09e-05	4.68	0.211538	NA	0.0386268	NA
MLMM	BobWhite_c11512_157	5A	63	3.06e-05	4.51	0.230769	NA	0.0452713	NA
SUPER	BobWhite_c11512_157	5A	63	3.06e-05	4.51	0.230769	NA	0.0452713	NA
MLMM	Kukri_c63163_141	5A	63	7.04e-05	4.15	0.240385	NA	0.0868953	NA
SUPER	Kukri_c63163_141	5A	63	7.04e-05	4.15	0.240385	NA	0.0868953	NA
GLM	wsnp_CAP11_c59_99769	3B	115	8.35e-05	4.08	0.378205	0.105397	0.34155	-0.239506
GLM	wsnp_Ex_c33879_42293206	3B	115	0.000145305	3.84	0.358974	0.0979427	0.34155	0.226779
MLMM	Ra_c22700_818	5A	83	0.000164998	3.78	0.330128	NA	0.166931	NA
SUPER	Ra_c22700_818	5A	83	0.000164998	3.78	0.330128	NA	0.166931	NA
GLM	RFL_Contig2578_862	3B	115	0.000177411	3.75	0.362179	0.0952745	0.34155	-0.222413
MLMM	wsnp_Ku_c21275_31007309	5A	83	0.000180442	3.74	0.317308	NA	0.166931	NA
SUPER	wsnp_Ku_c21275_31007309	5A	83	0.000180442	3.74	0.317308	NA	0.166931	NA
GLM	BS00056737_51	3B	116	0.000184596	3.73	0.378205	0.0947451	0.34155	-0.228811
MLM	BS00065313_51	5A	63	0.000190594	3.72	0.221154	0.0922051	0.309915	-0.311962
MLM	RAC875_c31670_389	5A	63	0.000190594	3.72	0.221154	0.0922051	0.309915	0.311962
MLM	RAC875_c68120_285	5A	63	0.000195223	3.71	0.221154	0.0918927	0.309915	0.31443
MLM	Excalibur_c2598_2052	5A	64	0.000196292	3.71	0.211538	0.0918216	0.309915	-0.316781
MLMM	Ku_c24324_850	5A	53	0.00024332	3.61	0.125	0.0870353	0.20009	NA
SUPER	Ku_c24324_850	5A	53	0.00024332	3.61	0.125	0.0868408	0.20009	NA
GLM	CAP11_c59_418	3B	115	0.000256153	3.59	0.384615	0.0866236	0.379157	-0.221015
MLM	Ra_c22700_818	5A	83	0.000283927	3.55	0.330128	0.0829493	0.309915	-0.270686
MLM	BobWhite_c11512_157	5A	63	0.000288233	3.54	0.230769	0.0800252	0.309915	0.300509
MLM	wsnp_Ku_c21275_31007309	5A	83	0.000293124	3.53	0.317308	0.0798906	0.309915	0.271282
GLM	BS00070210_51	3B	113	0.000309435	3.51	0.429487	0.0738272	0.381688	-0.215374
MLMM	Kukri_c54152_242	5A	83	0.000331164	3.48	0.294872	0.0710421	0.245094	NA
SUPER	Kukri_c54152_242	5A	83	0.000331164	3.48	0.294872	0.0708713	0.245094	NA
MLM	Ku_c24324_850	5A	53	0.00038995	3.41	0.125	0.0829493	0.360753	-0.345574
GLM	Excalibur_c9370_966	4A	99	0.000402335	3.4	0.108974	0.0800252	0.398675	0.334294
BLINK	Ku_c24324_850	5A	53	0.000460075	3.34	0.125	0.0798906	0.499392	NA
FarmCPU	Ku_c24324_850	5A	53	0.000460075	3.34	0.125	0.0738272	0.499392	-0.353321
BLINK	wsnp_Ku_c21275_31007309	5A	83	0.000467745	3.33	0.317308	0.0710421	0.499392	NA
FarmCPU	wsnp_Ku_c21275_31007309	5A	83	0.000467745	3.33	0.317308	0.0708713	0.499392	0.258199
MLM	Kukri_c63163_141	5A	63	0.000489993	3.31	0.240385	0.0800252	0.366485	-0.282603
MLM	Kukri_c54152_242	5A	83	0.000495183	3.31	0.294872	0.0798906	0.366485	-0.267557
BLINK	RAC875_c68120_285	5A	63	0.000501254	3.3	0.221154	0.0738272	0.499392	NA
FarmCPU	RAC875_c68120_285	5A	63	0.000501254	3.3	0.221154	0.0710421	0.499392	0.304699
GLM	wsnp_Ex_c1495_2864718	1B	75	0.000512903	3.29	0.128205	0.0708713	0.398675	0.298833
BLINK	RAC875_c31670_389	5A	63	0.000529174	3.28	0.221154	NA	0.499392	NA
BLINK	BS00065313_51	5A	63	0.000529174	3.28	0.221154	NA	0.499392	NA
BLINK	Ra_c22700_818	5A	83	0.000530716	3.28	0.330128	NA	0.499392	NA
FarmCPU	RAC875_c31670_389	5A	63	0.000529174	3.28	0.221154	NA	0.499392	0.30045
FarmCPU	BS00065313_51	5A	63	0.000529174	3.28	0.221154	NA	0.499392	-0.30045
FarmCPU	Ra_c22700_818	5A	83	0.000530716	3.28	0.330128	NA	0.499392	-0.258373
GLM	wsnp_Ku_c21275_31007309	5A	83	0.000532627	3.27	0.317308	0.0807708	0.398675	0.218549
MLMM	BS00021714_51	1A	78	0.00057368	3.24	0.483974	NA	0.359331	NA
SUPER	BS00021714_51	1A	78	0.00057368	3.24	0.483974	NA	0.359331	NA
BLINK	Kukri_c54152_242	5A	83	0.000582649	3.23	0.294872	NA	0.499392	NA
FarmCPU	Kukri_c54152_242	5A	83	0.000582649	3.23	0.294872	NA	0.499392	-0.263268
MLMM	Ku_c6319_201	5A	53	0.000582621	3.23	0.144231	NA	0.359331	NA
SUPER	Ku_c6319_201	5A	53	0.000582621	3.23	0.144231	NA	0.359331	NA
BLINK	Excalibur_c2598_2052	5A	64	0.000619928	3.21	0.211538	NA	0.499392	NA
FarmCPU	Excalibur_c2598_2052	5A	64	0.000619928	3.21	0.211538	NA	0.499392	-0.301785
GLM	Ra_c22700_818	5A	83	0.000626901	3.2	0.330128	0.078649	0.398675	-0.214939
BLINK	BobWhite_c11512_157	5A	63	0.000663874	3.18	0.230769	NA	0.499392	NA
FarmCPU	BobWhite_c11512_157	5A	63	0.000663874	3.18	0.230769	NA	0.499392	0.293321
GLM	Kukri_c82145_51	5B	133	0.000661692	3.18	0.13141	0.0779475	0.398675	-0.300836
GLM	Ku_c24324_850	5A	53	0.000714649	3.15	0.125	0.0769489	0.398675	-0.296469
BLINK	BS00021714_51	1A	78	0.000719492	3.14	0.483974	NA	0.499392	NA
FarmCPU	BS00021714_51	1A	78	0.000719492	3.14	0.483974	NA	0.499392	0.281468
MLMM	BS00035256_51	5A	83	0.000725597	3.14	0.304487	NA	0.413088	NA
SUPER	BS00035256_51	5A	83	0.000725597	3.14	0.304487	NA	0.413088	NA
BLINK	Ku_c6319_201	5A	53	0.000742239	3.13	0.144231	NA	0.499392	NA
FarmCPU	Ku_c6319_201	5A	53	0.000742239	3.13	0.144231	NA	0.499392	-0.320655
MLM	Ku_c6319_201	5A	53	0.000798081	3.1	0.144231	0.0738272	0.536963	-0.304777
GLM	RAC875_rep_c106700_77	5A	46	0.000837406	3.08	0.198718	0.0710421	0.398675	-0.24608
GLM	Kukri_c54152_242	5A	83	0.000853828	3.07	0.294872	0.0708713	0.398675	-0.212222
GLM	Ra_c25590_1406	1B	75	0.000857132	3.07	0.13141	0.0745979	0.398675	-0.285275
GLM	RAC875_c10194_910	3A	120	0.000861884	3.06	0.416667	0.0745265	0.398675	0.189671
MLMM	RAC875_rep_c106700_77	5A	46	0.000925043	3.03	0.198718	NA	0.489018	NA
SUPER	RAC875_rep_c106700_77	5A	46	0.000925043	3.03	0.198718	NA	0.489018	NA
BLINK	wsnp_Ex_c1495_2864718	1B	75	0.000976436	3.01	0.128205	NA	0.602217	NA
FarmCPU	wsnp_Ex_c1495_2864718	1B	75	0.000976436	3.01	0.128205	NA	0.602217	0.308785
MLM	BS00035256_51	5A	83	0.000995417	3	0.304487	0.0710421	0.574455	-0.253028
MLM	RAC875_rep_c106700_77	5A	46	0.00100904	3	0.198718	0.0708713	0.574455	-0.267269
