# Supplementary material for: Genome-Wide Association Analysis and Genomic Prediction for Adult-Plant Resistance to Septoria Tritici Blotch and Powdery Mildew in Winter Wheat
Source: Front Genet. 2021 May 12;12:661742. doi: 10.3389/fgene.2021.661742 (PMC8149967; doi:10.3389/fgene.2021.661742)
Supplement: Supplementary file 1 [file Data_Sheet_1.ZIP › Supplementary files/Supplementary table 3. STB GWAS for Lithuania (2020).xlsx]

## Sheet: GAPIT.Blink.LT2_STB_BLUE.GWAS.R
Supplementary table 3. GWAS result for STB disease score tetsed in Lethuania in 2020.
Models	SNP	Chr	Position	P.value	-LOG10(P)	MAF	R²	FDR adjusted P-values	Allelic effect
MLMM	Ra_c69221_1167	5A	42	2.2e-05	4.66	0.0807453	NA	0.105226	NA
SUPER	Ra_c69221_1167	5A	42	2.2e-05	4.66	0.0807453	NA	0.105226	NA
MLMM	Excalibur_rep_c69522_83	1B	171	2.84e-05	4.55	0.10559	NA	0.105226	NA
SUPER	Excalibur_rep_c69522_83	1B	171	2.84e-05	4.55	0.10559	NA	0.105226	NA
GLM	Excalibur_rep_c69522_83	1B	171	3.62e-05	4.44	0.10559	0.0870373	0.267756	0.312953
BLINK	Excalibur_rep_c69522_83	1B	171	8.14e-05	4.09	0.10559	0.0705123	0.23019	NA
MLM	Ra_c69221_1167	5A	42	8.16e-05	4.09	0.0807453	0.08005	0.274274	-0.410041
MLM	wsnp_Ra_rep_c69221_66574148	5A	42	8.16e-05	4.09	0.0807453	0.08005	0.274274	-0.410041
FarmCPU	Excalibur_rep_c69522_83	1B	171	8.13732e-05	4.08952	0.10559	0.0768953	0.23019	0.33424
FarmCPU	Ra_c69221_1167	5A	42	9.33078e-05	4.03008	0.0807453	0.0681302	0.23019	-0.410096
FarmCPU	wsnp_Ra_rep_c69221_66574148	5A	42	9.33078e-05	4.03008	0.0807453	0.0658165	0.23019	-0.410096
BLINK	Ra_c69221_1167	5A	42	9.33e-05	4.03	0.0807453	0.0633145	0.23019	NA
BLINK	wsnp_Ra_rep_c69221_66574148	5A	42	9.33e-05	4.03	0.0807453	0.0628914	0.23019	NA
MLM	Excalibur_rep_c69522_83	1B	171	0.000111177	3.95	0.10559	0.0570218	0.274274	0.346978
MLMM	BS00024499_51	3B	110	0.000126373	3.9	0.111801	0.0564345	0.311762	NA
SUPER	BS00024499_51	3B	110	0.000126373	3.9	0.111801	0.0564345	0.311762	NA
GLM	Ra_c69221_1167	5A	42	0.000186504	3.73	0.0807453	0.0564171	0.303257	-0.336907
GLM	wsnp_Ra_rep_c69221_66574148	5A	42	0.000186504	3.73	0.0807453	0.0552774	0.303257	-0.336907
GLM	wsnp_Ex_c13352_21044607	6B	44	0.000197594	3.7	0.217391	0.0561726	0.303257	0.217163
GLM	wsnp_Ex_c16090_24522660	6B	0	0.000213413	3.67	0.0496894	0.055945	0.303257	0.396846
MLM	BS00024499_51	3B	110	0.000264855	3.58	0.111801	0.08005	0.473844	-0.351189
MLMM	wsnp_Ra_c10710_17570054	3B	110	0.000281114	3.55	0.108696	0.08005	0.520132	NA
SUPER	wsnp_Ra_c10710_17570054	3B	110	0.000281114	3.55	0.108696	0.0768953	0.520132	NA
MLM	wsnp_Ra_c10710_17570054	3B	110	0.000333884	3.48	0.108696	0.0681302	0.473844	-0.34609
GLM	wsnp_Ex_c8011_13584847	6B	43	0.000377696	3.42	0.226708	0.0658165	0.303257	-0.203852
MLM	RAC875_c9930_191	3B	110	0.000429439	3.37	0.111801	0.0633145	0.473844	-0.334112
MLMM	Excalibur_c23473_451	1D	66	0.000434131	3.36	0.304348	0.0628914	0.642601	NA
SUPER	Excalibur_c23473_451	1D	66	0.000434131	3.36	0.304348	0.0570218	0.642601	NA
MLM	Kukri_c28022_54	4B	82	0.00044817	3.35	0.437888	0.0564345	0.473844	0.198608
FarmCPU	wsnp_Ex_c13352_21044607	6B	44	0.000452906	3.34399	0.217391	0.0564345	0.37035	0.24883
BLINK	wsnp_Ex_c13352_21044607	6B	44	0.000452906	3.34	0.217391	0.0564171	0.37035	NA
GLM	IACX6023	6B	39	0.000482218	3.32	0.127329	0.0552774	0.303257	0.259078
GLM	Tdurum_contig92921_142	6A	45	0.000482218	3.32	0.127329	0.0611737	0.303257	0.259078
BLINK	IACX6023	6B	39	0.000505207	3.3	0.127329	0.0608329	0.37035	NA
BLINK	Tdurum_contig92921_142	6A	45	0.000505207	3.3	0.127329	0.0598022	0.37035	NA
GLM	BS00003852_51	6B	39	0.000499408	3.3	0.136646	0.0596585	0.303257	-0.246501
FarmCPU	IACX6023	6B	39	0.000505207	3.29653	0.127329	0.0585347	0.37035	0.286997
FarmCPU	Tdurum_contig92921_142	6A	45	0.000505207	3.29653	0.127329	0.0575115	0.37035	0.286997
FarmCPU	Kukri_c28022_54	4B	82	0.000511125	3.29147	0.437888	0.0568037	0.37035	0.208176
BLINK	Kukri_c28022_54	4B	82	0.000511125	3.29	0.437888	0.0561726	0.37035	NA
GLM	RAC875_rep_c72491_171	6B	39	0.000555286	3.26	0.130435	0.055945	0.303257	0.24974
GLM	Kukri_c61725_545	6B	39	0.000563572	3.25	0.121118	0.055945	0.303257	0.253353
FarmCPU	wsnp_Ex_c16090_24522660	6B	1	0.000583131	3.23423	0.0496894	0.055945	0.37035	0.406908
BLINK	wsnp_Ex_c16090_24522660	6B	1	0.000583131	3.23	0.0496894	0.0555291	0.37035	NA
GLM	D_GDEEGVY01AU4CW_149	5B	161	0.00063287	3.2	0.0559006	0.0555291	0.303257	0.331922
MLMM	RAC875_c3302_1411	2B	84	0.000665509	3.18	0.186335	0.0555291	0.656232	NA
SUPER	RAC875_c3302_1411	2B	84	0.000665509	3.18	0.186335	0.0551242	0.656232	NA
BLINK	RAC875_rep_c72491_171	6B	39	0.000676855	3.17	0.130435	0.0546593	0.37035	NA
FarmCPU	RAC875_rep_c72491_171	6B	39	0.000676855	3.1695	0.130435	0.0540871	0.37035	0.273128
GLM	wsnp_Ku_rep_c102339_89347150	5B	129	0.00070352	3.15	0.152174	0.0575115	0.303257	-0.212511
MLMM	Excalibur_c47990_159	7A	136	0.000709405	3.15	0.189441	0.0568037	0.656232	NA
SUPER	Excalibur_c47990_159	7A	136	0.000709405	3.15	0.189441	0.0561726	0.656232	NA
FarmCPU	Kukri_rep_c107245_634	2B	97	0.000723959	3.14029	0.372671	0.055945	0.37035	-0.206996
BLINK	Kukri_rep_c107245_634	2B	97	0.000723959	3.14	0.372671	0.055945	0.37035	NA
FarmCPU	Kukri_c61725_545	6B	39	0.000738163	3.13185	0.121118	0.055945	0.37035	0.270944
BLINK	Kukri_c61725_545	6B	39	0.000738163	3.13	0.121118	0.0555291	0.37035	NA
BLINK	BS00003852_51	6B	39	0.000744495	3.13	0.136646	0.0555291	0.37035	NA
FarmCPU	BS00003852_51	6B	39	0.000744495	3.12814	0.136646	0.0555291	0.37035	-0.262771
GLM	wsnp_Ex_rep_c68504_67334656	5B	13	0.000757075	3.12	0.0403727	0.0551242	0.303257	0.416087
MLMM	wsnp_BE445506B_Ta_2_1	7B	159	0.000762405	3.12	0.456522	0.0546593	0.656232	NA
SUPER	wsnp_BE445506B_Ta_2_1	7B	159	0.000762405	3.12	0.456522	0.0540871	0.656232	NA
MLMM	RAC875_c9930_191	3B	110	0.000798012	3.1	0.111801	NA	0.656232	NA
SUPER	RAC875_c9930_191	3B	110	0.000798012	3.1	0.111801	NA	0.656232	NA
GLM	Tdurum_contig62941_85	6B	39	0.000808329	3.09	0.257764	0.0561726	0.303257	-0.18662
MLM	BS00035883_51	2A	115	0.000813612	3.09	0.102484	0.0570218	0.478951	0.285867
GLM	IAAV8704	6B	39	0.000827671	3.08	0.127329	0.0564345	0.303257	0.24771
GLM	RFL_Contig5693_807	6B	39	0.000827671	3.08	0.127329	0.0564345	0.303257	0.24771
GLM	Tdurum_contig9612_971	6B	39	0.000827671	3.08	0.127329	0.0564171	0.303257	-0.24771
BLINK	wsnp_Ex_c8011_13584847	6B	43	0.00087742	3.06	0.226708	0.0552774	0.37035	NA
GLM	RAC875_c19425_903	6B	39	0.000864258	3.06	0.124224	0.0555291	0.303257	-0.249272
GLM	RAC875_c13920_747	6B	39	0.000864258	3.06	0.124224	0.0551242	0.303257	0.249272
GLM	RAC875_c13920_836	6B	40	0.000864258	3.06	0.124224	0.0546593	0.303257	0.249272
MLM	IACX6023	6B	39	0.000864008	3.06	0.127329	0.0564345	0.478951	0.275862
MLM	Tdurum_contig92921_142	6A	45	0.000864008	3.06	0.127329	0.0564345	0.478951	0.275862
MLM	wsnp_Ex_c13352_21044607	6B	44	0.000865546	3.06	0.217391	0.0564171	0.478951	0.245362
FarmCPU	wsnp_Ex_c8011_13584847	6B	43	0.00087742	3.05679	0.226708	0.0552774	0.37035	-0.236231
GLM	BS00035883_51	2A	115	0.000901453	3.05	0.102484	0.0551242	0.303257	0.270702
FarmCPU	RAC875_c19425_903	6B	39	0.000904309	3.04368	0.124224	0.0546593	0.37035	-0.276787
FarmCPU	RAC875_c13920_747	6B	39	0.000904309	3.04368	0.124224	0.0540871	0.37035	0.276787
FarmCPU	RAC875_c13920_836	6B	40	0.000904309	3.04368	0.124224	NA	0.37035	0.276787
BLINK	RAC875_c19425_903	6B	39	0.000904309	3.04	0.124224	NA	0.37035	NA
BLINK	RAC875_c13920_747	6B	39	0.000904309	3.04	0.124224	NA	0.37035	NA
BLINK	RAC875_c13920_836	6B	40	0.000904309	3.04	0.124224	NA	0.37035	NA
FarmCPU	IAAV8704	6B	39	0.000950771	3.02192	0.127329	NA	0.37035	0.272796
FarmCPU	RFL_Contig5693_807	6B	39	0.000950771	3.02192	0.127329	NA	0.37035	0.272796
FarmCPU	Tdurum_contig9612_971	6B	39	0.000950771	3.02192	0.127329	NA	0.37035	-0.272796
BLINK	IAAV8704	6B	39	0.000950771	3.02	0.127329	NA	0.37035	NA
BLINK	RFL_Contig5693_807	6B	39	0.000950771	3.02	0.127329	NA	0.37035	NA
BLINK	Tdurum_contig9612_971	6B	39	0.000950771	3.02	0.127329	NA	0.37035	NA
GLM	BS00081688_51	3A	114	0.000946195	3.02	0.0745342	0.0546593	0.304469	-0.297858
MLM	BS00089497_51	2A	115	0.000972841	3.01	0.121118	0.0552774	0.478951	0.263742
GLM	BS00022666_51	2A	115	0.00100441	3	0.108696	0.0540871	0.309733	0.262286
