# Supplementary material for: Genome-Wide Association Analysis and Genomic Prediction for Adult-Plant Resistance to Septoria Tritici Blotch and Powdery Mildew in Winter Wheat
Source: Front Genet. 2021 May 12;12:661742. doi: 10.3389/fgene.2021.661742 (PMC8149967; doi:10.3389/fgene.2021.661742)
Supplement: Supplementary file 1 [file Data_Sheet_1.ZIP › Supplementary files/Supplementary table 4. STB GWAS for Sweden (2019).xlsx]

## Sheet: GAPIT.Blink.SW1_STB_BLUEs.GWAS.
Supplementary table 4. GWAS result for STB tested in Sweden in 2019 with six models.
Models	SNP	Chr	Position	P.value	-LOG10(P)	MAF	R²	FDR adjusted P-values	Allelic effect
SUPER	wsnp_Ku_c38451_47086066	6A	79	6.51e-05	4.19	0.245342	NA	0.451183	NA
MLMM	wsnp_Ku_c38451_47086066	6A	79	6.51e-05	4.19	0.245342	NA	0.451183	NA
GLM	wsnp_Ku_c38451_47086066	6A	79	6.69e-05	4.17	0.245342	0.10483	0.190115	-0.364933
GLM	RAC875_c23654_214	6B	113	6.81e-05	4.17	0.285714	0.104593	0.190115	-0.340956
GLM	RAC875_c75528_355	7A	113	7.71e-05	4.11	0.295031	0.10298	0.190115	-0.347728
GLM	wsnp_Ku_c3081_5776947	4A	58	0.000115649	3.94	0.484472	0.0976882	0.199284	0.297619
MLMM	BobWhite_c5072_107	2B	67	0.000121925	3.91	0.279503	NA	0.451183	NA
MLM	wsnp_Ku_c38451_47086066	6A	79	0.000122616	3.91	0.245342	0.0925465	0.90748	-0.503256
SUPER	BobWhite_c5072_107	2B	67	0.000121925	3.91	0.279503	0.0708464	0.451183	NA
GLM	RAC875_rep_c112646_106	6B	113	0.000134633	3.87	0.31677	0.0693893	0.199284	-0.320988
BLINK	Kukri_rep_c101341_425	3B	14	0.000190916	3.72	0.42236	NA	0.649906	NA
FarmCPU	Kukri_rep_c101341_425	3B	14	0.000190916	3.72	0.42236	NA	0.649906	0.356335
GLM	wsnp_Ex_c15341_23592075	7A	136	0.000192248	3.72	0.177019	0.0911187	0.237138	0.385339
BLINK	wsnp_Ku_c38451_47086066	6A	79	0.000237543	3.62	0.245342	NA	0.649906	NA
FarmCPU	wsnp_Ku_c38451_47086066	6A	79	0.000237543	3.62	0.245342	NA	0.649906	-0.528213
BLINK	BobWhite_c11495_120	5B	112	0.000300263	3.52	0.437888	NA	0.649906	NA
FarmCPU	BobWhite_c11495_120	5B	112	0.000300263	3.52	0.437888	NA	0.649906	-0.383129
GLM	RAC875_c51375_238	4B	98	0.000300696	3.52	0.242236	0.0853894	0.258917	0.335783
GLM	Ra_c39588_830	6B	114	0.000301916	3.52	0.301242	0.0853378	0.258917	-0.294762
BLINK	BS00022673_51	5B	116	0.000351253	3.45	0.444099	NA	0.649906	NA
FarmCPU	BS00022673_51	5B	116	0.000351253	3.45	0.444099	NA	0.649906	0.371571
GLM	wsnp_Ku_c12557_20249122	4B	98	0.00036735	3.43	0.229814	0.0828414	0.258917	-0.327898
GLM	Kukri_rep_c101341_425	3B	14	0.000388228	3.41	0.42236	0.0821397	0.258917	0.274505
SUPER	Excalibur_c80941_665	6B	58	0.000461146	3.34	0.108696	NA	0.611463	NA
MLMM	Excalibur_c80941_665	6B	58	0.000461146	3.34	0.108696	NA	0.611463	NA
SUPER	BS00022950_51	2B	67	0.000513581	3.29	0.28882	NA	0.611463	NA
MLMM	BS00022950_51	2B	67	0.000513581	3.29	0.28882	NA	0.611463	NA
GLM	RAC875_c42866_1323	7A	33	0.000570876	3.24	0.149068	0.0772678	0.258917	0.366374
GLM	wsnp_JD_c10969_11530496	6A	84	0.000582189	3.23	0.108696	0.0770209	0.258917	-0.44124
MLMM	BobWhite_c45118_495	3B	141	0.000584728	3.23	0.0900621	NA	0.611463	NA
MLMM	Excalibur_c16569_535	3B	141	0.000584728	3.23	0.0900621	NA	0.611463	NA
SUPER	BobWhite_c45118_495	3B	141	0.000584728	3.23	0.0900621	NA	0.611463	NA
SUPER	Excalibur_c16569_535	3B	141	0.000584728	3.23	0.0900621	NA	0.611463	NA
BLINK	Excalibur_rep_c104532_80	3B	33	0.000595178	3.23	0.440994	NA	0.707837	NA
FarmCPU	Excalibur_rep_c104532_80	3B	33	0.000595178	3.23	0.440994	NA	0.707837	0.329552
GLM	Kukri_c29008_195	4B	97	0.000602493	3.22	0.242236	0.0765899	0.258917	-0.314945
GLM	RAC875_c51375_394	4B	98	0.000602493	3.22	0.242236	0.0765899	0.258917	-0.314945
GLM	wsnp_Ex_c21293_30421496	4B	98	0.000602493	3.22	0.242236	0.0765899	0.258917	-0.314945
GLM	RAC875_c87897_333	4B	96	0.000606762	3.22	0.236025	0.0765012	0.258917	0.321122
GLM	Excalibur_c20486_268	7A	128	0.000623978	3.2	0.189441	0.0761496	0.258917	0.338134
GLM	BS00003088_51	5A	115	0.000629713	3.2	0.149068	0.0760347	0.258917	0.368209
MLMM	wsnp_Ex_c16569_25082817	3B	141	0.00064358	3.19	0.0869565	NA	0.611463	NA
SUPER	wsnp_Ex_c16569_25082817	3B	141	0.00064358	3.19	0.0869565	NA	0.611463	NA
SUPER	wsnp_JD_c10969_11530496	6A	84	0.000660952	3.18	0.108696	NA	0.611463	NA
MLMM	wsnp_JD_c10969_11530496	6A	84	0.000660952	3.18	0.108696	NA	0.611463	NA
BLINK	Excalibur_rep_c67448_528	3B	33	0.000698931	3.16	0.437888	NA	0.707837	NA
FarmCPU	Excalibur_rep_c67448_528	3B	33	0.000698931	3.16	0.437888	NA	0.707837	-0.324074
MLM	RAC875_c23654_214	6B	113	0.000728875	3.14	0.285714	0.0708464	0.994161	-0.334822
GLM	Excalibur_c42110_66	2A	142	0.000749538	3.13	0.0993789	0.0693893	0.26709	0.501441
MLMM	RAC875_c23654_214	6B	113	0.0007711	3.11	0.285714	0.0693893	0.634101	NA
SUPER	RAC875_c23654_214	6B	113	0.0007711	3.11	0.285714	NA	0.634101	NA
BLINK	RAC875_c75528_355	7A	113	0.000809629	3.09	0.295031	NA	0.707837	NA
FarmCPU	RAC875_c75528_355	7A	113	0.000809629	3.09	0.295031	NA	0.707837	-0.333942
GLM	wsnp_Ex_rep_c67510_66116823	4B	98	0.000817191	3.09	0.23913	0.0727715	0.26709	-0.307049
GLM	Tdurum_contig61938_424	2A	150	0.000827087	3.08	0.0962733	0.0726212	0.26709	-0.438249
MLM	wsnp_JD_c10969_11530496	6A	84	0.000823519	3.08	0.108696	0.0693893	0.994161	-0.517022
GLM	Excalibur_rep_c104532_80	3B	33	0.000836148	3.08	0.440994	0.0693893	0.26709	0.258185
BLINK	RAC875_c23654_214	6B	113	0.000877049	3.06	0.285714	0.0693893	0.707837	NA
FarmCPU	RAC875_c23654_214	6B	113	0.000877049	3.06	0.285714	NA	0.707837	-0.336944
GLM	wsnp_Ex_c662_1301994	7A	33	0.000934878	3.03	0.124224	0.0710941	0.26709	-0.393197
GLM	Excalibur_c662_229	7A	35	0.00094514	3.02	0.130435	0.0709583	0.26709	-0.389751
GLM	Excalibur_rep_c67448_528	3B	33	0.000953714	3.02	0.437888	0.0708459	0.26709	-0.254592
GLM	wsnp_JD_c3839_4902725	6A	84	0.000971112	3.01	0.108696	0.070621	0.26709	0.422511
GLM	wsnp_JD_rep_c63201_40318622	1B	95	0.000991768	3	0.0559006	0.0703593	0.26709	0.562725
BLINK	IAAV4945	7A	113	0.0010067	3	0.326087	NA	0.707837	NA
FarmCPU	IAAV4945	7A	113	0.0010067	3	0.326087	NA	0.707837	0.358596
GLM	IAAV6442	3B	30	0.00101047	3	0.406832	0.0701271	0.26709	-0.257798
