# Supplementary material for: Genome-Wide Association Analysis and Genomic Prediction for Adult-Plant Resistance to Septoria Tritici Blotch and Powdery Mildew in Winter Wheat
Source: Front Genet. 2021 May 12;12:661742. doi: 10.3389/fgene.2021.661742 (PMC8149967; doi:10.3389/fgene.2021.661742)
Supplement: Supplementary file 1 [file Data_Sheet_1.ZIP › Supplementary files/Supplementary table 5. STB GWAS for Denmark (2019).xlsx]

## Sheet: GAPIT.Blink.DM1_STB_BLUEs.GWAS.
Supplementary table 5. GWAS result for STB tested at Denmark in 2019.
Models	SNP	Chr	Position	P.value	-LOG10(P)	MAF	R²	FDR adjusted P-values	Allelic effect
BLINK	Kukri_rep_c103893_875	2B	65	7.69429e-05	4.11383	0.0771605	NA	0.449203	NA
FarmCPU	Kukri_rep_c103893_875	2B	65	7.69e-05	4.11	0.0771605	NA	0.449203	5.09287
FarmCPU	BS00077914_51	2B	65	0.00025317	3.6	0.0709877	NA	0.449203	4.74862
BLINK	BS00077914_51	2B	65	0.00025317	3.59659	0.0709877	NA	0.449203	NA
MLMM	Kukri_rep_c103893_875	2B	65	0.000269151	3.57	0.0771605	NA	0.999687	NA
SUPER	Kukri_rep_c103893_875	2B	65	0.000269151	3.57	0.0771605	NA	0.999687	NA
BLINK	RAC875_c9770_123	1B	159	0.000394381	3.40408	0.388889	NA	0.449203	NA
FarmCPU	RAC875_c9770_123	1B	159	0.000394381	3.4	0.388889	NA	0.449203	2.90237
BLINK	Excalibur_c15335_197	6B	66	0.000404367	3.39322	0.157407	NA	0.449203	NA
FarmCPU	Excalibur_c15335_197	6B	66	0.000404367	3.39	0.157407	NA	0.449203	-3.30122
GLM	Kukri_rep_c103893_875	2B	65	0.000450408	3.35	0.0771605	0.0719132	0.999754	5.09287
FarmCPU	Tdurum_contig77234_467	6B	66	0.000457946	3.34	0.16358	NA	0.449203	3.20993
BLINK	Tdurum_contig77234_467	6B	66	0.000457946	3.33919	0.16358	NA	0.449203	NA
BLINK	RAC875_c27297_2153	2B	99	0.000476368	3.32206	0.0679012	NA	0.449203	NA
BLINK	BobWhite_c2423_99	2B	100	0.000476368	3.32206	0.0679012	NA	0.449203	NA
FarmCPU	RAC875_c27297_2153	2B	99	0.000476368	3.32	0.0679012	NA	0.449203	-5.08332
FarmCPU	BobWhite_c2423_99	2B	100	0.000476368	3.32	0.0679012	NA	0.449203	5.08332
BLINK	Kukri_rep_c105243_341	6B	66	0.000599044	3.22254	0.225309	NA	0.449203	NA
FarmCPU	Kukri_rep_c105243_341	6B	66	0.000599044	3.22	0.225309	NA	0.449203	-2.83029
FarmCPU	BS00084990_51	1B	155	0.000605877	3.22	0.290123	NA	0.449203	-2.99942
FarmCPU	Excalibur_c29417_400	2B	17	0.000606949	3.22	0.271605	NA	0.449203	2.6203
BLINK	BS00084990_51	1B	155	0.000605877	3.21762	0.290123	NA	0.449203	NA
BLINK	Excalibur_c29417_400	2B	17	0.000606949	3.21685	0.271605	NA	0.449203	NA
MLMM	BS00077914_51	2B	65	0.000756625	3.12112	0.0709877	NA	0.999687	NA
SUPER	BS00077914_51	2B	65	0.000756625	3.12	0.0709877	NA	0.999687	NA
BLINK	RAC875_c33823_279	3D	84	0.000831686	3.08004	0.200617	NA	0.559574	NA
FarmCPU	RAC875_c33823_279	3D	84	0.000831686	3.08	0.200617	NA	0.559574	3.14971
MLM	Kukri_rep_c103893_875	2B	65	0.000838443	3.07653	0.0771605	0.0696341	0.962645	5.20451
BLINK	Kukri_c34173_518	5B	71	0.00099701	3.0013	0.169753	NA	0.614906	NA
FarmCPU	Kukri_c34173_518	5B	71	0.00099701	3	0.169753	NA	0.614906	-3.18369
