# Supplementary material for: Genome-Wide Association Analysis and Genomic Prediction for Adult-Plant Resistance to Septoria Tritici Blotch and Powdery Mildew in Winter Wheat
Source: Front Genet. 2021 May 12;12:661742. doi: 10.3389/fgene.2021.661742 (PMC8149967; doi:10.3389/fgene.2021.661742)
Supplement: Supplementary file 1 [file Data_Sheet_1.ZIP › Supplementary files/Supplementary table 6. STB GWAS for Estonia 2 years combined.xlsx]

## Sheet: GAPIT.Blink.BLUE_STB.GWAS.Resul
Supplementary table 6. GWAS result for STB disease scored for Estonia two years combined with six models.
Models	SNP	Chr	Position	P.value	-LOG10(P)	MAF	R²	FDR adjusted P-values	Allelic effect
MLMM	RAC875_c68120_285	5A	63	9.94e-06	5	0.225	NA	0.0341931	NA
SUPER	RAC875_c68120_285	5A	63	9.94e-06	5	0.225	NA	0.0341931	NA
MLMM	Excalibur_c2598_2052	5A	64	1.62e-05	4.79	0.21875	NA	0.0341931	NA
SUPER	Excalibur_c2598_2052	5A	64	1.62e-05	4.79	0.21875	NA	0.0341931	NA
MLMM	BS00065313_51	5A	63	1.85e-05	4.73	0.225	NA	0.0341931	NA
MLMM	RAC875_c31670_389	5A	63	1.85e-05	4.73	0.225	NA	0.0341931	NA
SUPER	BS00065313_51	5A	63	1.85e-05	4.73	0.225	NA	0.0341931	NA
SUPER	RAC875_c31670_389	5A	63	1.85e-05	4.73	0.225	NA	0.0341931	NA
BLINK	RAC875_c68120_285	5A	63	2.26e-05	4.65	0.225	NA	0.0613757	NA
FarmCPU	RAC875_c68120_285	5A	63	2.26e-05	4.65	0.225	NA	0.0613757	0.217704
BLINK	Excalibur_c2598_2052	5A	64	3.45e-05	4.46	0.21875	NA	0.0613757	NA
FarmCPU	Excalibur_c2598_2052	5A	64	3.45e-05	4.46	0.21875	NA	0.0613757	-0.208272
BLINK	wsnp_CAP11_c59_99769	3B	115	3.98e-05	4.4	0.36875	NA	0.0613757	NA
FarmCPU	wsnp_CAP11_c59_99769	3B	115	3.98e-05	4.4	0.36875	NA	0.0613757	-0.184941
BLINK	RAC875_c31670_389	5A	63	4.15e-05	4.38	0.225	NA	0.0613757	NA
BLINK	BS00065313_51	5A	63	4.15e-05	4.38	0.225	NA	0.0613757	NA
FarmCPU	RAC875_c31670_389	5A	63	4.15e-05	4.38	0.225	NA	0.0613757	0.208959
FarmCPU	BS00065313_51	5A	63	4.15e-05	4.38	0.225	NA	0.0613757	-0.208959
BLINK	BS00021714_51	1A	78	5.38e-05	4.27	0.496875	NA	0.0664079	NA
FarmCPU	BS00021714_51	1A	78	5.38e-05	4.27	0.496875	NA	0.0664079	0.194923
MLMM	BobWhite_c11512_157	5A	63	5.4e-05	4.27	0.234375	NA	0.0669574	NA
MLMM	Kukri_c63163_141	5A	63	5.43e-05	4.27	0.24375	NA	0.0669574	NA
SUPER	BobWhite_c11512_157	5A	63	5.4e-05	4.27	0.234375	NA	0.0669574	NA
SUPER	Kukri_c63163_141	5A	63	5.43e-05	4.27	0.24375	NA	0.0669574	NA
MLMM	wsnp_CAP11_c59_99769	3B	115	6.95e-05	4.16	0.36875	NA	0.0735061	NA
SUPER	wsnp_CAP11_c59_99769	3B	115	6.95e-05	4.16	0.36875	NA	0.0735061	NA
BLINK	BobWhite_c11512_157	5A	63	0.000109204	3.96	0.234375	NA	0.0911982	NA
FarmCPU	BobWhite_c11512_157	5A	63	0.000109204	3.96	0.234375	NA	0.0911982	0.196514
BLINK	Kukri_c63163_141	5A	63	0.000112505	3.95	0.24375	NA	0.0911982	NA
FarmCPU	Kukri_c63163_141	5A	63	0.000112505	3.95	0.24375	NA	0.0911982	-0.192992
MLM	wsnp_CAP11_c59_99769	3B	115	0.000114787	3.94011	0.36875	0.0984321	0.671132	-0.150659
GLM	wsnp_CAP11_c59_99769	3B	115	0.00011481	3.94	0.36875	0.085291	0.671157	-0.150638
MLMM	BS00021714_51	1A	78	0.000114574	3.94	0.496875	0.0840606	0.0977813	NA
SUPER	BS00021714_51	1A	78	0.000114574	3.94	0.496875	0.0825211	0.0977813	NA
BLINK	wsnp_Ex_c33012_41567026	4A	153	0.000119028	3.92	0.1875	0.0807	0.0911982	NA
FarmCPU	wsnp_Ex_c33012_41567026	4A	153	0.000119028	3.92	0.1875	0.0745636	0.0911982	-0.237632
MLMM	wsnp_Ex_c33012_41567026	4A	153	0.000118907	3.92	0.1875	0.0743261	0.0977813	NA
SUPER	wsnp_Ex_c33012_41567026	4A	153	0.000118907	3.92	0.1875	0.0736019	0.0977813	NA
BLINK	Kukri_c25215_124	1A	79	0.000137527	3.86	0.421875	NA	0.0911982	NA
BLINK	Ku_c24324_850	5A	53	0.000138722	3.86	0.14375	NA	0.0911982	NA
FarmCPU	Kukri_c25215_124	1A	79	0.000137527	3.86	0.421875	NA	0.0911982	-0.168432
FarmCPU	Ku_c24324_850	5A	53	0.000138722	3.86	0.14375	NA	0.0911982	-0.216485
BLINK	BS00056737_51	3B	116	0.000157617	3.8	0.36875	NA	0.0911982	NA
BLINK	CAP11_c59_418	3B	115	0.000160191	3.8	0.375	NA	0.0911982	NA
FarmCPU	BS00056737_51	3B	116	0.000157617	3.8	0.36875	NA	0.0911982	-0.175102
FarmCPU	CAP11_c59_418	3B	115	0.000160191	3.8	0.375	NA	0.0911982	-0.172947
BLINK	Ku_c6319_201	5A	53	0.000187721	3.73	0.1625	NA	0.0992372	NA
FarmCPU	Ku_c6319_201	5A	53	0.000187721	3.73	0.1625	NA	0.0992372	-0.202
BLINK	wsnp_Ex_c33879_42293206	3B	115	0.000206252	3.69	0.35	NA	0.101765	NA
FarmCPU	wsnp_Ex_c33879_42293206	3B	115	0.000206252	3.69	0.35	NA	0.101765	0.161301
MLMM	Ku_c24324_850	5A	53	0.000218274	3.66	0.14375	NA	0.159202	NA
SUPER	Ku_c24324_850	5A	53	0.000218274	3.66	0.14375	NA	0.159202	NA
BLINK	wsnp_Ex_c21336_30465618	1A	79	0.000274197	3.56	0.415625	NA	0.126833	NA
FarmCPU	wsnp_Ex_c21336_30465618	1A	79	0.000274197	3.56	0.415625	NA	0.126833	0.162922
MLMM	Kukri_c25215_124	1A	79	0.000273697	3.56	0.421875	NA	0.159202	NA
SUPER	Kukri_c25215_124	1A	79	0.000273697	3.56	0.421875	NA	0.159202	NA
MLMM	Ku_c6319_201	5A	53	0.000293567	3.53	0.1625	NA	0.159202	NA
SUPER	Ku_c6319_201	5A	53	0.000293567	3.53	0.1625	NA	0.159202	NA
BLINK	RFL_Contig2578_862	3B	115	0.000307678	3.51	0.353125	NA	0.133948	NA
FarmCPU	RFL_Contig2578_862	3B	115	0.000307678	3.51	0.353125	NA	0.133948	-0.157009
GLM	wsnp_Ex_c33879_42293206	3B	115	0.000316562	3.5	0.35	0.0852911	0.671157	0.137882
MLM	wsnp_Ex_c33879_42293206	3B	115	0.000316562	3.49954	0.35	0.085291	0.671132	0.137898
MLMM	BS00056737_51	3B	116	0.000320694	3.49	0.36875	0.0840606	0.159202	NA
MLMM	CAP11_c59_418	3B	115	0.000322244	3.49	0.375	0.0825211	0.159202	NA
MLMM	wsnp_Ex_c33879_42293206	3B	115	0.000322663	3.49	0.35	0.0807	0.159202	NA
SUPER	BS00056737_51	3B	116	0.000320694	3.49	0.36875	0.0745636	0.159202	NA
SUPER	CAP11_c59_418	3B	115	0.000322244	3.49	0.375	0.0743261	0.159202	NA
SUPER	wsnp_Ex_c33879_42293206	3B	115	0.000322663	3.49	0.35	0.0736019	0.159202	NA
GLM	BS00056737_51	3B	116	0.000348499	3.46	0.36875	0.0840595	0.671157	-0.140251
MLM	BS00056737_51	3B	116	0.00034847	3.45784	0.36875	0.0840606	0.671132	-0.140271
BLINK	wsnp_Ex_c21193_30320134	1A	79	0.000372542	3.43	0.459375	0.0825211	0.153177	NA
FarmCPU	wsnp_Ex_c21193_30320134	1A	79	0.000372542	3.43	0.459375	0.0807	0.153177	0.159542
GLM	CAP11_c59_418	3B	115	0.000393167	3.41	0.375	0.0745636	0.671157	-0.137405
MLM	CAP11_c59_418	3B	115	0.000393059	3.40554	0.375	0.0743261	0.671132	-0.137427
BLINK	Tdurum_contig56731_335	3A	110	0.000398141	3.4	0.36875	0.0736019	0.155086	NA
FarmCPU	Tdurum_contig56731_335	3A	110	0.000398141	3.4	0.36875	NA	0.155086	-0.187676
BLINK	IACX11338	1A	78	0.000443321	3.35	0.4375	NA	0.164051	NA
FarmCPU	IACX11338	1A	78	0.000443321	3.35	0.4375	NA	0.164051	-0.167773
MLM	RFL_Contig2578_862	3B	115	0.000453407	3.34351	0.353125	0.0807	0.671132	-0.133376
GLM	RFL_Contig2578_862	3B	115	0.000453423	3.34	0.353125	0.0745636	0.671157	-0.13336
MLMM	RFL_Contig2578_862	3B	115	0.000466151	3.33	0.353125	0.0743261	0.215624	NA
SUPER	RFL_Contig2578_862	3B	115	0.000466151	3.33	0.353125	0.0736019	0.215624	NA
MLMM	wsnp_Ex_c21336_30465618	1A	79	0.000502669	3.3	0.415625	NA	0.218839	NA
SUPER	wsnp_Ex_c21336_30465618	1A	79	0.000502669	3.3	0.415625	NA	0.218839	NA
MLMM	wsnp_Ex_c21193_30320134	1A	79	0.000669046	3.17	0.459375	NA	0.275089	NA
SUPER	wsnp_Ex_c21193_30320134	1A	79	0.000669046	3.17	0.459375	NA	0.275089	NA
BLINK	BobWhite_c25163_178	4A	153	0.000730457	3.14	0.3625	NA	0.257434	NA
FarmCPU	BobWhite_c25163_178	4A	153	0.000730457	3.14	0.3625	NA	0.257434	0.147803
MLM	RAC875_c68120_285	5A	63	0.000736032	3.1331	0.225	0.0745636	0.734978	0.151145
GLM	RAC875_c68120_285	5A	63	0.000737286	3.13	0.225	0.0743261	0.736132	0.151096
GLM	BS00070210_51	3B	113	0.000749718	3.13	0.4125	0.0736019	0.736132	-0.12895
MLMM	IACX11338	1A	78	0.000747514	3.13	0.4375	NA	0.291176	NA
SUPER	IACX11338	1A	78	0.000747514	3.13	0.4375	NA	0.291176	NA
MLM	BS00070210_51	3B	113	0.000750035	3.12492	0.4125	0.0743261	0.734978	-0.12896
BLINK	BS00070210_51	3B	113	0.000794363	3.1	0.4125	0.0736019	0.267231	NA
FarmCPU	BS00070210_51	3B	113	0.000794363	3.1	0.4125	NA	0.267231	-0.144596
GLM	Excalibur_c2598_2052	5A	64	0.000795711	3.1	0.21875	0.0735821	0.736132	-0.150286
MLM	Excalibur_c2598_2052	5A	64	0.000794463	3.09993	0.21875	0.0736019	0.734978	-0.15033
BLINK	BS00022989_51	3A	110	0.000975525	3.01	0.378125	NA	0.305385	NA
FarmCPU	BS00022989_51	3A	110	0.000975525	3.01	0.378125	NA	0.305385	-0.176671
BLINK	BobWhite_rep_c64768_264	7B	63	0.000990304	3	0.475	NA	0.305385	NA
FarmCPU	BobWhite_rep_c64768_264	7B	63	0.000990304	3	0.475	NA	0.305385	-0.139553
MLMM	Tdurum_contig56731_335	3A	110	0.00100939	3	0.36875	NA	0.373524	NA
SUPER	Tdurum_contig56731_335	3A	110	0.00100939	3	0.36875	NA	0.373524	NA
