# Supplementary material for: Genome-Wide Association Analysis and Genomic Prediction for Adult-Plant Resistance to Septoria Tritici Blotch and Powdery Mildew in Winter Wheat
Source: Front Genet. 2021 May 12;12:661742. doi: 10.3389/fgene.2021.661742 (PMC8149967; doi:10.3389/fgene.2021.661742)
Supplement: Supplementary file 1 [file Data_Sheet_1.ZIP › Supplementary files/Supplementary table 7. STB GWAS for Estonia and Lithuania combined.xlsx]

## Sheet: GAPIT.Blink.BLUE_STB.GWAS.Resul
Supplementary table 7. GWAS result for STB disease scored from 3 environments (ES1, ES2 & LT2) with six models.
Models	SNP	Chr	Position	P.value	-log10(P)	MAF	R²	FDR adjusted P-values	Allelic effect
GLM	Excalibur_c46399_307	6B	39	4.16e-05	4.38	0.305556	0.10496	0.307977	-0.17741
BLINK	Excalibur_c46399_307	6B	39	5.76e-05	4.24	0.305556	0.0860655	0.380517	NA
FarmCPU	Excalibur_c46399_307	6B	39	5.76e-05	4.24	0.305556	0.0808034	0.380517	-0.178436
MLMM	Excalibur_c46399_307	6B	39	5.89e-05	4.23	0.305556	0.0738735	0.40315	NA
SUPER	Excalibur_c46399_307	6B	39	5.89e-05	4.23	0.305556	0.0727527	0.40315	NA
BLINK	D_F5XZDLF01A85DT_301	1D	61	0.000102829	3.99	0.274691	0.0696838	0.380517	NA
FarmCPU	D_F5XZDLF01A85DT_301	1D	61	0.000102829	3.99	0.274691	0.0667487	0.380517	0.186312
MLM	wsnp_Ex_c33012_41567026	4A	153	0.000141977	3.84778	0.185185	0.0906625	0.713044	-0.20553
MLMM	wsnp_Ex_c33012_41567026	4A	153	0.000161179	3.79	0.185185	0.0745461	0.40315	NA
MLMM	D_F5XZDLF01A85DT_301	1D	61	0.000163417	3.79	0.274691	0.0727114	0.40315	NA
SUPER	wsnp_Ex_c33012_41567026	4A	153	0.000161179	3.79	0.185185	0.0705835	0.40315	NA
SUPER	D_F5XZDLF01A85DT_301	1D	61	0.000163417	3.79	0.274691	0.0705835	0.40315	NA
GLM	D_F5XZDLF01A85DT_301	1D	61	0.0001926	3.72	0.274691	0.0860655	0.712716	0.164679
GLM	wsnp_Ex_c33012_41567026	4A	153	0.000297469	3.53	0.185185	0.0808034	0.733856	-0.201607
BLINK	wsnp_Ex_c33012_41567026	4A	153	0.000367334	3.43	0.185185	0.0738735	0.598989	NA
FarmCPU	wsnp_Ex_c33012_41567026	4A	153	0.000367334	3.43	0.185185	0.0727527	0.598989	-0.208448
GLM	RAC875_rep_c83825_236	5B	58	0.000530412	3.28	0.0493827	0.0696838	0.763365	0.275027
MLM	Excalibur_c46399_307	6B	39	0.000532982	3.27329	0.305556	0.0745461	0.713044	-0.155305
GLM	Tdurum_contig56731_335	3A	110	0.000582805	3.23	0.373457	0.0727114	0.763365	-0.165085
MLM	Kukri_c61725_545	6B	39	0.00062102	3.20689	0.12037	0.0727114	0.713044	0.198751
MLMM	RAC875_c68120_285	5A	63	0.000667186	3.18	0.222222	0.0705835	0.48649	NA
SUPER	RAC875_c68120_285	5A	63	0.000667186	3.18	0.222222	NA	0.48649	NA
BLINK	IAAV7510	1D	61	0.000735668	3.13	0.274691	NA	0.598989	NA
FarmCPU	IAAV7510	1D	61	0.000735668	3.13	0.274691	NA	0.598989	-0.160364
MLMM	Kukri_c61725_545	6B	39	0.000739589	3.13	0.12037	NA	0.48649	NA
SUPER	Kukri_c61725_545	6B	39	0.000739589	3.13	0.12037	NA	0.48649	NA
MLM	IACX6023	6B	39	0.000741964	3.12962	0.126543	0.0705835	0.713044	0.200322
MLM	Tdurum_contig92921_142	6A	45	0.000741964	3.12962	0.126543	0.0705835	0.713044	0.200322
BLINK	Kukri_c25215_124	1A	79	0.00075342	3.12	0.42284	NA	0.598989	NA
FarmCPU	Kukri_c25215_124	1A	79	0.00075342	3.12	0.42284	NA	0.598989	-0.141498
GLM	RAC875_c62223_86	3B	92	0.000755038	3.12	0.234568	0.0696838	0.763365	0.130564
BLINK	BS00021714_51	1A	78	0.000835744	3.08	0.493827	0.0667487	0.598989	NA
FarmCPU	BS00021714_51	1A	78	0.000835744	3.08	0.493827	0.0665969	0.598989	0.153569
MLMM	Kukri_c25215_124	1A	79	0.000844299	3.07	0.42284	NA	0.48649	NA
SUPER	Kukri_c25215_124	1A	79	0.000844299	3.07	0.42284	NA	0.48649	NA
MLMM	IACX6023	6B	39	0.00086632	3.06	0.126543	NA	0.48649	NA
MLMM	Tdurum_contig92921_142	6A	45	0.00086632	3.06	0.126543	NA	0.48649	NA
MLMM	Excalibur_c2598_2052	5A	64	0.000866897	3.06	0.216049	NA	0.48649	NA
SUPER	IACX6023	6B	39	0.00086632	3.06	0.126543	NA	0.48649	NA
SUPER	Tdurum_contig92921_142	6A	45	0.00086632	3.06	0.126543	NA	0.48649	NA
SUPER	Excalibur_c2598_2052	5A	64	0.000866897	3.06	0.216049	NA	0.48649	NA
BLINK	RAC875_rep_c83825_236	5B	58	0.000906787	3.04	0.0493827	NA	0.598989	NA
FarmCPU	RAC875_rep_c83825_236	5B	58	0.000906787	3.04	0.0493827	NA	0.598989	0.274789
BLINK	Kukri_c61725_545	6B	39	0.000973236	3.01	0.12037	NA	0.598989	NA
FarmCPU	Kukri_c61725_545	6B	39	0.000973236	3.01	0.12037	NA	0.598989	0.191675
GLM	RFL_Contig1457_465	5B	28	0.000968551	3.01	0.0740741	0.0667487	0.763365	-0.227612
GLM	Kukri_c61725_545	6B	39	0.000981144	3.01	0.12037	0.0665969	0.763365	0.1779
MLMM	RAC875_c62223_86	3B	92	0.000971981	3.01	0.234568	NA	0.48649	NA
MLMM	BS00065313_51	5A	63	0.000972021	3.01	0.222222	NA	0.48649	NA
MLMM	RAC875_c31670_389	5A	63	0.000972021	3.01	0.222222	NA	0.48649	NA
SUPER	RAC875_c62223_86	3B	92	0.000971981	3.01	0.234568	NA	0.48649	NA
SUPER	BS00065313_51	5A	63	0.000972021	3.01	0.222222	NA	0.48649	NA
SUPER	RAC875_c31670_389	5A	63	0.000972021	3.01	0.222222	NA	0.48649	NA
BLINK	Tdurum_contig56731_335	3A	110	0.000991292	3	0.373457	NA	0.598989	NA
FarmCPU	Tdurum_contig56731_335	3A	110	0.000991292	3	0.373457	NA	0.598989	-0.164996
