# Supplementary material for: Genome-Wide Association Analysis and Genomic Prediction for Adult-Plant Resistance to Septoria Tritici Blotch and Powdery Mildew in Winter Wheat
Source: Front Genet. 2021 May 12;12:661742. doi: 10.3389/fgene.2021.661742 (PMC8149967; doi:10.3389/fgene.2021.661742)
Supplement: Supplementary file 1 [file Data_Sheet_1.ZIP › Supplementary files/Supplementary table 8. STB GWAS for all environments combined.xlsx]

## Sheet: GAPIT.Blink.BLUE_STB.GWAS.Resul
Supplementary table 8. GWAS result for STB disease score combined from the five environments using six different GWAS models.
Models	SNP	Chr	Position	P.value	-LOG10(P)	MAF	R²	FDR Adjusted P-values	Allelic effect
MLMM	wsnp_Ex_c33012_41567026	4A	153	3.2852e-05	4.48344	0.185185	NA	0.243137	NA
SUPER	wsnp_Ex_c33012_41567026	4A	153	3.2852e-05	4.48344	0.185185	NA	0.243137	NA
MLM	wsnp_Ex_c33012_41567026	4A	153	6.61696e-05	4.17934	0.185185	0.098889	0.362655	-0.214628
GLM	RAC875_rep_c116515_181	3B	71	8.61477e-05	4.06476	0.361111	0.0940534	0.283407	-0.182306
MLM	RAC875_rep_c116515_181	3B	71	9.80015e-05	4.00877	0.361111	0.0940534	0.362655	-0.180097
GLM	wsnp_Ex_c33012_41567026	4A	153	9.83732e-05	4.00712	0.185185	0.0840831	0.283407	-0.215477
BLINK	wsnp_Ex_c33012_41567026	4A	153	0.000108439	3.96482	0.185185	0.0750528	0.329108	NA
FarmCPU	wsnp_Ex_c33012_41567026	4A	153	0.000108439	3.96482	0.185185	0.0704587	0.329108	-0.220943
BLINK	RAC875_rep_c116515_181	3B	71	0.000111744	3.95178	0.361111	0.070432	0.329108	NA
FarmCPU	RAC875_rep_c116515_181	3B	71	0.000111744	3.95178	0.361111	0.0704136	0.329108	-0.183331
MLMM	RAC875_rep_c116515_181	3B	71	0.000121782	3.91442	0.361111	0.069471	0.450655	NA
SUPER	RAC875_rep_c116515_181	3B	71	0.000121782	3.91442	0.361111	0.0685998	0.450655	NA
BLINK	D_F5XZDLF01A85DT_301	1D	61	0.000138086	3.85985	0.274691	0.0664375	0.329108	NA
FarmCPU	D_F5XZDLF01A85DT_301	1D	61	0.000138086	3.85985	0.274691	0.0663451	0.329108	0.179489
GLM	Excalibur_rep_c106935_390	3B	71	0.000149028	3.82673	0.358025	0.0661755	0.283407	0.175532
GLM	wsnp_Ku_c38451_47086066	6A	79	0.0001876	3.72677	0.243827	0.0850268	0.283407	-0.209156
BLINK	Excalibur_rep_c106935_390	3B	71	0.000197363	3.70474	0.358025	0.0686163	0.329108	NA
FarmCPU	Excalibur_rep_c106935_390	3B	71	0.000197363	3.70474	0.358025	0.0681493	0.329108	0.177037
MLM	Excalibur_rep_c106935_390	3B	71	0.00022226	3.65314	0.358025	0.0840831	0.459125	0.170354
BLINK	wsnp_Ku_c38451_47086066	6A	79	0.00022234	3.65298	0.243827	0.0750528	0.329108	NA
FarmCPU	wsnp_Ku_c38451_47086066	6A	79	0.00022234	3.65298	0.243827	0.0704587	0.329108	-0.214574
GLM	D_F5XZDLF01A85DT_301	1D	61	0.000223008	3.65168	0.274691	0.070432	0.283407	0.161246
MLMM	D_F5XZDLF01A85DT_301	1D	61	0.000228011	3.64204	0.274691	0.0704136	0.474261	NA
SUPER	D_F5XZDLF01A85DT_301	1D	61	0.000228011	3.64204	0.274691	0.069471	0.474261	NA
GLM	Tdurum_contig76559_124	4B	37	0.000229759	3.63873	0.151235	0.0685998	0.283407	-0.185586
MLMM	BS00011510_51	4B	39	0.000306998	3.51287	0.212963	0.0664375	0.474261	NA
SUPER	BS00011510_51	4B	39	0.000306998	3.51287	0.212963	0.0663451	0.474261	NA
BLINK	Tdurum_contig76559_124	4B	37	0.000331667	3.4793	0.151235	0.0661755	0.34661	NA
FarmCPU	Tdurum_contig76559_124	4B	37	0.000331667	3.4793	0.151235	0.0721896	0.34661	-0.185646
GLM	Kukri_c32958_390	4B	82	0.000341037	3.4672	0.441358	0.0779133	0.319033	-0.121292
GLM	BS00011510_51	4B	39	0.000344854	3.46237	0.212963	0.0777816	0.319033	-0.166112
MLMM	Excalibur_rep_c106935_390	3B	71	0.000352278	3.45311	0.358025	0.0681493	0.474261	NA
SUPER	Excalibur_rep_c106935_390	3B	71	0.000352278	3.45311	0.358025	0.067371	0.474261	NA
GLM	BS00005265_51	3B	72	0.000391175	3.40763	0.283951	0.0762927	0.321677	0.196979
BLINK	IAAV7510	1D	61	0.000394135	3.40436	0.274691	0.067371	0.34661	NA
FarmCPU	IAAV7510	1D	61	0.000394135	3.40436	0.274691	0.0672872	0.34661	-0.164581
MLMM	BS00005265_51	3B	72	0.000404929	3.39262	0.283951	0.0719483	0.474261	NA
SUPER	BS00005265_51	3B	72	0.000404929	3.39262	0.283951	0.0686163	0.474261	NA
BLINK	BS00005265_51	3B	72	0.000440728	3.35583	0.283951	0.0681493	0.34661	NA
FarmCPU	BS00005265_51	3B	72	0.000440728	3.35583	0.283951	0.067371	0.34661	0.205255
MLMM	wsnp_Ku_c38451_47086066	6A	79	0.000448565	3.34817	0.243827	0.0672872	0.474261	NA
SUPER	wsnp_Ku_c38451_47086066	6A	79	0.000448565	3.34817	0.243827	NA	0.474261	NA
BLINK	Kukri_c32958_390	4B	82	0.000466102	3.33152	0.441358	NA	0.34661	NA
FarmCPU	Kukri_c32958_390	4B	82	0.000466102	3.33152	0.441358	NA	0.34661	-0.122697
BLINK	BS00011510_51	4B	39	0.000468328	3.32945	0.212963	NA	0.34661	NA
FarmCPU	BS00011510_51	4B	39	0.000468328	3.32945	0.212963	NA	0.34661	-0.168209
MLM	RAC875_c11702_1015	4A	153	0.000471958	3.3261	0.462963	0.0750528	0.459125	0.154545
GLM	tplb0024c09_1335	3B	72	0.000503704	3.29782	0.354938	0.0733176	0.322301	-0.161388
GLM	BobWhite_c26374_339	2A	74	0.0005323	3.27384	0.268519	0.07267	0.322301	0.15901
GLM	RAC875_c62223_86	3B	92	0.000554577	3.25604	0.234568	0.0721896	0.322301	0.132533
GLM	IAAV7510	1D	61	0.000566127	3.24709	0.274691	0.0719483	0.322301	-0.1471
BLINK	RAC875_c62223_86	3B	92	0.000566393	3.24688	0.234568	0.0681493	0.38108	NA
FarmCPU	RAC875_c62223_86	3B	92	0.000566393	3.24688	0.234568	0.067371	0.38108	0.140756
BLINK	tplb0024c09_1335	3B	72	0.00067911	3.16806	0.354938	0.0672872	0.418841	NA
FarmCPU	tplb0024c09_1335	3B	72	0.00067911	3.16806	0.354938	NA	0.418841	-0.164096
MLMM	RAC875_c11702_1015	4A	153	0.000683463	3.16528	0.462963	NA	0.48362	NA
SUPER	RAC875_c11702_1015	4A	153	0.000683463	3.16528	0.462963	NA	0.48362	NA
MLM	wsnp_Ku_c38451_47086066	6A	79	0.000695428	3.15775	0.243827	0.0704587	0.459125	-0.185315
MLM	tplb0024c09_1335	3B	72	0.000697002	3.15677	0.354938	0.070432	0.459125	-0.156818
MLM	Tdurum_contig76559_124	4B	37	0.000698093	3.15609	0.151235	0.0704136	0.459125	-0.185103
MLMM	Tdurum_contig76559_124	4B	37	0.000711896	3.14758	0.151235	0.069471	0.48362	NA
SUPER	Tdurum_contig76559_124	4B	37	0.000711896	3.14758	0.151235	0.0685998	0.48362	NA
MLMM	Kukri_c61725_545	6B	39	0.000737443	3.13227	0.12037	0.0664375	0.48362	NA
SUPER	Kukri_c61725_545	6B	39	0.000737443	3.13227	0.12037	0.0663451	0.48362	NA
BLINK	BobWhite_c26374_339	2A	74	0.000743756	3.12857	0.268519	0.0661755	0.423426	NA
FarmCPU	BobWhite_c26374_339	2A	74	0.000743756	3.12857	0.268519	NA	0.423426	0.160621
GLM	RAC875_c23654_214	6B	113	0.000753198	3.12309	0.283951	0.0686163	0.367643	-0.133046
MLM	Kukri_c61725_545	6B	39	0.000756191	3.12137	0.12037	0.069471	0.459125	0.19415
GLM	wsnp_BE497169B_Ta_2_2	3B	30	0.000784057	3.10565	0.283951	0.0685998	0.367643	-0.134463
MLMM	IAAV7510	1D	61	0.000798321	3.09782	0.274691	0.0664375	0.48362	NA
SUPER	IAAV7510	1D	61	0.000798321	3.09782	0.274691	0.0663451	0.48362	NA
MLM	BS00005265_51	3B	72	0.00081428	3.08923	0.283951	0.0685998	0.459125	0.179276
MLMM	Kukri_c32958_390	4B	82	0.000837244	3.07715	0.441358	0.0664375	0.48362	NA
SUPER	Kukri_c32958_390	4B	82	0.000837244	3.07715	0.441358	0.0663451	0.48362	NA
GLM	BS00087279_51	3B	73	0.000838396	3.07655	0.407407	0.0661755	0.367643	-0.160925
GLM	Excalibur_c662_229	7A	35	0.000844471	3.07342	0.12963	0.0672872	0.367643	-0.16874
MLMM	BobWhite_c26374_339	2A	74	0.000924396	3.03414	0.268519	NA	0.48362	NA
SUPER	BobWhite_c26374_339	2A	74	0.000924396	3.03414	0.268519	NA	0.48362	NA
MLM	Excalibur_c56798_364	4A	164	0.000979008	3.00921	0.453704	0.0664375	0.459125	-0.151107
MLM	BS00011510_51	4B	39	0.000986763	3.00579	0.212963	0.0663451	0.459125	-0.154521
MLM	D_F5XZDLF01A85DT_301	1D	61	0.00100116	2.9995	0.274691	0.0661755	0.459125	0.150151
