# Supplementary material for: Genome-Wide Association Analysis and Genomic Prediction for Adult-Plant Resistance to Septoria Tritici Blotch and Powdery Mildew in Winter Wheat
Source: Front Genet. 2021 May 12;12:661742. doi: 10.3389/fgene.2021.661742 (PMC8149967; doi:10.3389/fgene.2021.661742)
Supplement: Supplementary file 1 [file Data_Sheet_1.ZIP › Supplementary files/Supplementary table 9. PM GWAS result for Estonia (2019).xlsx]

## Sheet: GAPIT.Blink.PM_ES1.GWAS.Results
Supplementary table 9. GWAS result for PM disease score collected from Estonia in 2019.
Models	SNP	Chr	Position	P.value	-LOG10(P)	MAF	R²	FDR adjusted p_value	Allelic effect
GLM	wsnp_BE445506A_Ta_2_2	7A	220	1.61967e-05	4.79057	0.26875	0.0868088	0.110528	-0.564105
GLM	RFL_Contig2834_890	7A	220	2.98683e-05	4.52479	0.253125	0.081057	0.110528	-0.547636
GLM	Kukri_c7605_181	2D	94	7.98914e-05	4.0975	0.06875	0.0719374	0.187085	0.777358
FarmCPU	wsnp_BE445506A_Ta_2_2	7A	220	0.000108614	3.96411	0.26875	0.0659096	0.714824	-0.564105
BLINK	wsnp_BE445506A_Ta_2_2	7A	220	0.000108614	3.96411	0.26875	0.0673724	0.714824	NA
MLM	IACX5996	7A	226	0.000128246	3.89196	0.11875	0.0659389	0.49494	-0.929608
GLM	BS00077432_51	1A	84	0.000131609	3.88072	0.44375	0.0673724	0.187085	-0.394161
MLM	Kukri_c11451_1882	7A	228	0.000133749	3.87371	0.11875	0.0655661	0.49494	0.942795
GLM	Kukri_c11451_1882	7A	228	0.000154591	3.81082	0.11875	0.0659096	0.187085	0.880829
GLM	BS00030843_51	4B	63	0.000176908	3.75225	0.19375	0.0646875	0.187085	-0.630913
FarmCPU	RFL_Contig2834_890	7A	220	0.00019317	3.71406	0.253125	0.0605985	0.714824	-0.547636
BLINK	RFL_Contig2834_890	7A	220	0.00019317	3.71406	0.253125	0.0608659	0.714824	NA
GLM	IACX473	6A	104	0.000270322	3.56812	0.440625	0.0608659	0.187085	-0.500199
GLM	IACX5996	7A	226	0.000278496	3.55518	0.11875	0.0605985	0.187085	-0.842082
SUPER	wsnp_BE445506A_Ta_2_2	7A	220	0.000279808	3.55314	0.26875	0.0591108	0.628874	NA
MLMM	wsnp_BE445506A_Ta_2_2	7A	220	0.000279808	3.55314	0.26875	0.0593267	0.628874	NA
SUPER	RAC875_c34484_67	3B	138	0.00029093	3.53621	0.071875	0.0583766	0.628874	NA
MLMM	RAC875_c34484_67	3B	138	0.00029093	3.53621	0.071875	0.058596	0.628874	NA
GLM	Ku_c43151_811	7A	217	0.000320984	3.49352	0.29375	0.0593267	0.187085	0.46281
GLM	Excalibur_rep_c111743_194	2A	99	0.00032883	3.48303	0.38125	0.0591108	0.187085	-0.395315
GLM	wsnp_BG314532A_Ta_2_1	2A	99	0.000348332	3.45801	0.390625	0.058596	0.187085	0.389879
GLM	Excalibur_c15733_252	2A	99	0.000356997	3.44734	0.403125	0.0583766	0.187085	-0.388489
MLM	RAC875_c34484_67	3B	138	0.00035771	3.44647	0.071875	0.0569249	0.88247	-0.734352
SUPER	Kukri_c23228_137	3B	60	0.000361067	3.44241	0.1125	0.054901	0.628874	NA
MLMM	Kukri_c23228_137	3B	60	0.000361067	3.44241	0.1125	0.056217	0.628874	NA
GLM	wsnp_Ex_c19724_28721128	5B	61	0.000363974	3.43893	0.075	0.0582039	0.187085	0.673265
GLM	Tdurum_contig48302_532	2A	99	0.000429443	3.36709	0.371875	0.0567308	0.187085	0.395701
GLM	Kukri_rep_c83485_398	2A	98	0.000430807	3.36572	0.396875	0.0567026	0.187085	0.378768
GLM	Excalibur_c16135_253	5B	61	0.000436492	3.36002	0.078125	0.0565861	0.187085	-0.668144
GLM	Tdurum_contig82812_213	2A	99	0.000437423	3.3591	0.3875	0.0565671	0.187085	-0.385111
GLM	Excalibur_c15048_488	2D	38	0.00045501	3.34198	0.0625	0.056217	0.187085	-0.711375
FarmCPU	Kukri_c7605_181	2D	94	0.000477729	3.32082	0.06875	0.0544721	0.897248	0.777358
BLINK	Kukri_c7605_181	2D	94	0.000477729	3.32082	0.06875	0.054901	0.897248	NA
SUPER	IACX5996	7A	226	0.000481063	3.3178	0.11875	0.0539069	0.628874	NA
MLMM	IACX5996	7A	226	0.000481063	3.3178	0.11875	0.0540027	0.628874	NA
SUPER	Kukri_c11451_1882	7A	228	0.000495079	3.30533	0.11875	0.0517573	0.628874	NA
MLMM	Kukri_c11451_1882	7A	228	0.000495079	3.30533	0.11875	0.0531527	0.628874	NA
SUPER	RAC875_c8145_1201	7B	134	0.000509829	3.29258	0.059375	0.04973	0.628874	NA
MLMM	RAC875_c8145_1201	7B	134	0.000509829	3.29258	0.059375	0.0509931	0.628874	NA
GLM	RAC875_c8145_1201	7B	134	0.000527814	3.27752	0.059375	0.054901	0.198694	-0.693273
GLM	CAP12_c2472_60	2B	107	0.000554036	3.25646	0.096875	0.0544721	0.198694	0.562432
GLM	RAC875_c34484_67	3B	138	0.000584258	3.2334	0.071875	0.0540027	0.198694	-0.615549
GLM	wsnp_Ra_c5346_9501281	6A	122	0.000590631	3.22868	0.1625	0.0539069	0.198694	-0.461751
MLM	Kukri_c23228_137	3B	60	0.0006041	3.21889	0.1125	0.0523914	0.90215	0.547762
GLM	Kukri_c12562_453	5B	60	0.000643346	3.19156	0.071875	0.0531527	0.207017	0.654731
MLM	RAC875_c8145_1201	7B	134	0.000658266	3.1816	0.059375	0.0516534	0.90215	-0.736138
FarmCPU	BS00077432_51	1A	84	0.000749382	3.1253	0.44375	0.04973	0.897248	-0.394161
BLINK	BS00077432_51	1A	84	0.000749382	3.1253	0.44375	0.0509931	0.897248	NA
GLM	Ku_c1083_375	5B	61	0.000753918	3.12268	0.075	0.0517573	0.232489	0.642817
SUPER	BS00079014_51	3B	60	0.000762633	3.11768	0.115625	0.0517573	0.806321	NA
MLMM	BS00079014_51	3B	60	0.000762633	3.11768	0.115625	0.0531527	0.806321	NA
GLM	Tdurum_contig67161_99	7B	136	0.000822527	3.08485	0.1875	0.0509931	0.243501	-0.44784
FarmCPU	Kukri_c11451_1882	7A	228	0.000865346	3.06281	0.11875	NA	0.897248	0.880829
BLINK	Kukri_c11451_1882	7A	228	0.000865346	3.06281	0.11875	0.04973	0.897248	NA
GLM	Tdurum_contig12454_585	7A	213	0.000950239	3.02217	0.134375	0.04973	0.265655	-0.678124
FarmCPU	BS00030843_51	4B	63	0.000975745	3.01066	0.19375	NA	0.897248	-0.630913
BLINK	BS00030843_51	4B	63	0.000975745	3.01066	0.19375	NA	0.897248	NA
